# Supplementary material for: Assessing genotype–environment interactions in Atlantic salmon reared in freshwater loch and recirculating systems
Source: Evol Appl. 2024 Aug 9;17(8):e13751. doi: 10.1111/eva.13751 (PMC11310769; doi:10.1111/eva.13751)
Supplement: Supplementary file 1 — Data S1 [file EVA-17-e13751-s003.gz]

Archive with 1 entries (1 files):
- EVA-17-e13751-s003
