# Supplementary material for: Assessing genotype–environment interactions in Atlantic salmon reared in freshwater loch and recirculating systems
Source: Evol Appl. 2024 Aug 9;17(8):e13751. doi: 10.1111/eva.13751 (PMC11310769; doi:10.1111/eva.13751)
Supplement: Supplementary file 2 — Data S2 [file EVA-17-e13751-s001.csv]

fishID	enviroment	tank_or_pen	collection_date	weight.g	length.cm	K	sex
2022IRS0IBN00000001	LOCH	1	2021-11-03	122.0	21.5	1.227564869	2
2022IRS0IBN00000002	LOCH	1	2021-11-03	138.5	22.1	1.283136776	2
2022IRS0IBN00000003	LOCH	1	2021-11-03	109.5	20.5	1.271020444	1
2022IRS0IBN00000004	LOCH	1	2021-11-03	180.5	23.8	1.338894431	2
2022IRS0IBN00000005	LOCH	1	2021-11-03	102.0	20.3	1.219304167	2
2022IRS0IBN00000006	LOCH	1	2021-11-03	87.5	19.2	1.236244484	2
2022IRS0IBN00000007	LOCH	1	2021-11-03	110.0	20.3	1.314935866	2
2022IRS0IBN00000008	LOCH	1	2021-11-03	111.0	20.6	1.269759052	1
2022IRS0IBN00000009	LOCH	1	2021-11-03	124.5	21.1	1.325323765	2
2022IRS0IBN00000010	LOCH	1	2021-11-03	139.5	22.8	1.176981581	1
2022IRS0IBN00000011	LOCH	1	2021-11-03	79.5	18.4	1.276185070	2
2022IRS0IBN00000012	LOCH	1	2021-11-03	154.5	22.1	1.431369183	2
2022IRS0IBN00000013	LOCH	1	2021-11-03	144.5	21.7	1.414127753	2
2022IRS0IBN00000014	LOCH	1	2021-11-03	155.5	23.2	1.245278353	1
2022IRS0IBN00000015	LOCH	1	2021-11-03	128.5	21.5	1.292967915	2
2022IRS0IBN00000016	LOCH	1	2021-11-03	142.0	22.0	1.333583772	2
2022IRS0IBN00000017	LOCH	1	2021-11-03	104.0	19.7	1.360299883	2
2022IRS0IBN00000018	LOCH	1	2021-11-03	122.5	20.7	1.381099768	2
2022IRS0IBN00000019	LOCH	1	2021-11-03	99.5	20.0	1.243750000	2
2022IRS0IBN00000020	LOCH	1	2021-11-03	145.5	22.5	1.277366255	2
2022IRS0IBN00000021	LOCH	1	2021-11-03	113.5	20.5	1.317450414	2
2022IRS0IBN00000022	LOCH	1	2021-11-03	132.5	22.5	1.163237311	2
2022IRS0IBN00000023	LOCH	1	2021-11-03	136.0	21.8	1.312711916	2
2022IRS0IBN00000024	LOCH	1	2021-11-03	100.0	19.6	1.328103086	1
2022IRS0IBN00000025	LOCH	1	2021-11-03	102.5	19.3	1.425778096	2
2022IRS0IBN00000026	LOCH	1	2021-11-03	133.0	21.3	1.376299115	2
2022IRS0IBN00000027	LOCH	1	2021-11-03	150.5	22.4	1.339036591	1
2022IRS0IBN00000028	LOCH	1	2021-11-03	101.5	19.8	1.307586631	1
2022IRS0IBN00000029	LOCH	1	2021-11-03	168.5	24.4	1.159926382	1
2022IRS0IBN00000030	LOCH	1	2021-11-03	108.0	20.5	1.253609205	2
2022IRS0IBN00000031	LOCH	1	2021-11-03	146.0	21.9	1.390018279	1
2022IRS0IBN00000033	LOCH	1	2021-11-03	135.0	22.2	1.233885456	2
2022IRS0IBN00000034	LOCH	1	2021-11-03	94.0	19.7	1.229501818	2
2022IRS0IBN00000035	LOCH	1	2021-11-03	107.0	19.7	1.399539303	2
2022IRS0IBN00000036	LOCH	1	2021-11-03	130.5	22.3	1.176781744	2
2022IRS0IBN00000037	LOCH	1	2021-11-03	116.0	20.7	1.307816923	1
2022IRS0IBN00000038	LOCH	1	2021-11-03	116.0	20.8	1.289044720	1
2022IRS0IBN00000039	LOCH	1	2021-11-03	125.5	22.4	1.116605264	1
2022IRS0IBN00000040	LOCH	1	2021-11-03	140.5	22.1	1.301665827	2
2022IRS0IBN00000041	LOCH	1	2021-11-03	193.0	24.3	1.345050184	1
2022IRS0IBN00000042	LOCH	1	2021-11-03	161.5	23.1	1.310196959	2
2022IRS0IBN00000043	LOCH	1	2021-11-03	58.6	16.7	1.258195717	2
2022IRS0IBN00000044	LOCH	1	2021-11-03	92.0	18.9	1.362706774	2
2022IRS0IBN00000045	LOCH	1	2021-11-03	163.5	23.2	1.309344120	1
2022IRS0IBN00000046	LOCH	1	2021-11-03	156.5	24.1	1.118055118	2
2022IRS0IBN00000047	LOCH	1	2021-11-03	136.0	22.0	1.277235162	1
2022IRS0IBN00000048	LOCH	1	2021-11-03	89.5	19.3	1.244947703	2
2022IRS0IBN00000049	LOCH	1	2021-11-03	95.0	19.1	1.363400671	2
2022IRS0IBN00000050	LOCH	1	2021-11-03	126.0	22.1	1.167330207	1
2022IRS0IBN00000052	LOCH	1	2021-11-03	112.0	20.3	1.338843791	2
2022IRS0IBN00000054	LOCH	1	2021-11-03	119.5	21.0	1.290357413	2
2022IRS0IBN00000056	LOCH	1	2021-11-03	146.5	22.9	1.219919512	2
2022IRS0IBN00000057	LOCH	1	2021-11-03	101.0	19.7	1.321060464	2
2022IRS0IBN00000058	LOCH	1	2021-11-03	164.0	22.6	1.420752833	1
2022IRS0IBN00000059	LOCH	1	2021-11-03	158.0	22.3	1.424762572	1
2022IRS0IBN00000060	LOCH	1	2021-11-03	89.0	19.9	1.129355776	2
2022IRS0IBN00000061	LOCH	1	2021-11-03	115.0	20.5	1.334861653	2
2022IRS0IBN00000062	LOCH	1	2021-11-03	102.0	19.3	1.418823081	2
2022IRS0IBN00000063	LOCH	1	2021-11-03	127.0	21.9	1.209125489	2
2022IRS0IBN00000064	LOCH	1	2021-11-03	107.0	20.2	1.298164323	2
2022IRS0IBN00000065	LOCH	1	2021-11-03	157.5	23.4	1.229229533	2
2022IRS0IBN00000066	LOCH	1	2021-11-03	165.5	23.0	1.360236706	2
2022IRS0IBN00000067	LOCH	1	2021-11-03	106.5	20.2	1.292098134	2
2022IRS0IBN00000068	LOCH	1	2021-11-03	96.5	19.4	1.321667235	2
2022IRS0IBN00000069	LOCH	1	2021-11-03	132.0	21.6	1.309823198	1
2022IRS0IBN00000070	LOCH	1	2021-11-03	146.0	23.4	1.139476265	2
2022IRS0IBN00000071	LOCH	1	2021-11-03	180.0	24.6	1.209113816	1
2022IRS0IBN00000072	LOCH	1	2021-11-03	115.0	20.8	1.277932266	2
2022IRS0IBN00000073	LOCH	1	2021-11-03	149.5	23.5	1.151960548	2
2022IRS0IBN00000074	LOCH	1	2021-11-03	166.0	23.7	1.246990228	1
2022IRS0IBN00000075	LOCH	1	2021-11-03	150.0	21.6	1.488435452	1
2022IRS0IBN00000076	LOCH	1	2021-11-03	95.5	19.2	1.349272551	2
2022IRS0IBN00000077	LOCH	1	2021-11-03	121.5	20.9	1.330875467	2
2022IRS0IBN00000078	LOCH	1	2021-11-03	201.5	25.4	1.229628444	2
2022IRS0IBN00000080	LOCH	1	2021-11-03	152.0	23.1	1.233126549	2
2022IRS0IBN00000081	LOCH	1	2021-11-03	160.0	23.3	1.264888429	2
2022IRS0IBN00000082	LOCH	1	2021-11-03	103.5	19.2	1.462300618	1
2022IRS0IBN00000083	LOCH	1	2021-11-03	99.5	19.9	1.262594379	2
2022IRS0IBN00000084	LOCH	1	2021-11-03	87.0	18.5	1.374054844	1
2022IRS0IBN00000085	LOCH	1	2021-11-03	151.0	22.5	1.325651578	2
2022IRS0IBN00000086	LOCH	1	2021-11-03	142.5	22.8	1.202293013	2
2022IRS0IBN00000087	LOCH	1	2021-11-03	151.0	22.3	1.361640179	2
2022IRS0IBN00000088	LOCH	1	2021-11-03	153.5	23.7	1.153090361	2
2022IRS0IBN00000089	LOCH	1	2021-11-03	129.5	21.4	1.321382188	1
2022IRS0IBN00000090	LOCH	1	2021-11-03	148.5	22.6	1.286474364	1
2022IRS0IBN00000091	LOCH	1	2021-11-03	136.0	22.0	1.277235162	2
2022IRS0IBN00000092	LOCH	1	2021-11-03	125.0	21.7	1.223293904	1
2022IRS0IBN00000093	LOCH	1	2021-11-03	152.5	23.5	1.175076813	1
2022IRS0IBN00000094	LOCH	1	2021-11-03	110.0	20.7	1.240171220	2
2022IRS0IBN00000095	LOCH	1	2021-11-03	148.5	23.0	1.220514506	2
2022IRS0IBN00000096	LOCH	1	2021-11-03	83.5	18.5	1.318776775	2
2022IRS0IBN00000097	LOCH	1	2021-11-03	112.0	20.0	1.400000000	2
2022IRS0IBN00000098	LOCH	1	2021-11-03	126.0	21.1	1.341291521	1
2022IRS0IBN00000099	LOCH	1	2021-11-03	104.0	20.3	1.243212092	2
2022IRS0IBN00000100	LOCH	1	2021-11-03	137.5	22.3	1.239904137	1
2022IRS0IBN00000101	LOCH	1	2021-11-03	123.5	21.7	1.208614377	1
2022IRS0IBN00000102	LOCH	1	2021-11-03	102.5	20.1	1.262221848	1
2022IRS0IBN00000103	LOCH	1	2021-11-03	155.5	23.5	1.198193079	1
2022IRS0IBN00000104	LOCH	1	2021-11-03	123.5	20.8	1.372388129	2
2022IRS0IBN00000105	LOCH	1	2021-11-03	148.5	22.8	1.252915877	1
2022IRS0IBN00000107	LOCH	1	2021-11-03	150.5	22.5	1.321262003	1
2022IRS0IBN00000108	LOCH	1	2021-11-03	121.0	21.5	1.217502861	1
2022IRS0IBN00000109	LOCH	1	2021-11-03	102.5	20.2	1.243568627	2
2022IRS0IBN00000110	LOCH	1	2021-11-03	96.0	19.6	1.274978963	1
2022IRS0IBN00000111	LOCH	1	2021-11-03	152.0	22.5	1.334430727	1
2022IRS0IBN00000112	LOCH	1	2021-11-03	146.0	21.9	1.390018279	1
2022IRS0IBN00000113	LOCH	1	2021-11-03	100.5	20.4	1.183792433	1
2022IRS0IBN00000114	LOCH	1	2021-11-03	77.0	18.6	1.196607974	1
2022IRS0IBN00000115	LOCH	1	2021-11-03	148.0	23.2	1.185216696	2
2022IRS0IBN00000116	LOCH	1	2021-11-03	132.0	22.0	1.239669421	2
2022IRS0IBN00000117	LOCH	1	2021-11-03	117.5	21.0	1.268761473	2
2022IRS0IBN00000118	LOCH	1	2021-11-03	118.5	20.4	1.395814958	2
2022IRS0IBN00000119	LOCH	1	2021-11-03	110.5	21.0	1.193175683	2
2022IRS0IBN00000120	LOCH	1	2021-11-03	103.5	19.8	1.333351884	2
2022IRS0IBN00000121	LOCH	1	2021-11-03	141.5	23.6	1.076515856	2
2022IRS0IBN00000122	LOCH	1	2021-11-03	98.0	19.4	1.342211285	2
2022IRS0IBN00000123	LOCH	1	2021-11-03	108.5	20.9	1.188477269	1
2022IRS0IBN00000124	LOCH	1	2021-11-03	94.5	19.5	1.274465180	1
2022IRS0IBN00000125	LOCH	1	2021-11-03	190.0	24.9	1.230709519	1
2022IRS0IBN00000126	LOCH	1	2021-11-03	129.0	22.1	1.195123784	1
2022IRS0IBN00000127	LOCH	1	2021-11-03	131.0	22.9	1.090849529	2
2022IRS0IBN00000128	LOCH	1	2021-11-03	185.5	24.0	1.341869213	1
2022IRS0IBN00000129	LOCH	1	2021-11-03	131.0	22.1	1.213652835	1
2022IRS0IBN00000130	LOCH	1	2021-11-03	99.0	19.2	1.398722331	1
2022IRS0IBN00000131	LOCH	1	2021-11-03	106.0	20.2	1.286031946	2
2022IRS0IBN00000132	LOCH	1	2021-11-03	128.0	21.0	1.382140158	1
2022IRS0IBN00000133	LOCH	1	2021-11-03	141.0	22.7	1.205428738	2
2022IRS0IBN00000134	LOCH	1	2021-11-03	171.5	24.0	1.240596065	2
2022IRS0IBN00000135	LOCH	1	2021-11-03	112.0	21.1	1.192259130	1
2022IRS0IBN00000136	LOCH	1	2021-11-03	121.0	21.7	1.184148499	2
2022IRS0IBN00000137	LOCH	1	2021-11-03	184.0	25.0	1.177600000	2
2022IRS0IBN00000138	LOCH	1	2021-11-03	116.5	20.6	1.332675041	2
2022IRS0IBN00000139	LOCH	1	2021-11-03	158.5	23.4	1.237034165	2
2022IRS0IBN00000140	LOCH	1	2021-11-03	136.0	21.7	1.330943767	2
2022IRS0IBN00000141	LOCH	1	2021-11-03	127.5	21.6	1.265170134	2
2022IRS0IBN00000142	LOCH	1	2021-11-03	137.5	22.0	1.291322314	2
2022IRS0IBN00000143	LOCH	1	2021-11-03	142.0	22.5	1.246639232	1
2022IRS0IBN00000144	LOCH	1	2021-11-03	83.0	19.4	1.136770782	1
2022IRS0IBN00000145	LOCH	1	2021-11-03	99.0	19.8	1.275380063	2
2022IRS0IBN00000146	LOCH	1	2021-11-03	122.5	20.5	1.421917848	2
2022IRS0IBN00000147	LOCH	1	2021-11-03	99.0	20.1	1.219121590	1
2022IRS0IBN00000148	LOCH	1	2021-11-03	123.0	21.2	1.290914648	2
2022IRS0IBN00000150	LOCH	1	2021-11-03	110.0	20.0	1.375000000	2
2022IRS0IBN00000151	LOCH	1	2021-11-03	112.5	20.5	1.305842922	2
2022IRS0IBN00000152	LOCH	1	2021-11-03	122.5	21.2	1.285667027	2
2022IRS0IBN00000153	LOCH	1	2021-11-03	89.5	18.9	1.325676699	1
2022IRS0IBN00000154	LOCH	1	2021-11-03	106.5	20.3	1.273096998	2
2022IRS0IBN00000155	LOCH	1	2021-11-03	118.5	20.0	1.481250000	2
2022IRS0IBN00000156	LOCH	1	2021-11-03	139.0	22.5	1.220301783	2
2022IRS0IBN00000157	LOCH	1	2021-11-03	63.5	17.4	1.205385549	2
2022IRS0IBN00000158	LOCH	1	2021-11-03	84.0	18.4	1.348421961	1
2022IRS0IBN00000159	LOCH	1	2021-11-03	113.5	21.0	1.225569593	2
2022IRS0IBN00000160	LOCH	1	2021-11-03	136.5	21.7	1.335836943	1
2022IRS0IBN00000161	LOCH	1	2021-11-03	96.5	18.8	1.452291400	2
2022IRS0IBN00000162	LOCH	1	2021-11-03	93.0	19.1	1.334697499	2
2022IRS0IBN00000163	LOCH	1	2021-11-03	121.5	21.3	1.257295808	1
2022IRS0IBN00000164	LOCH	1	2021-11-03	113.5	20.7	1.279631214	2
2022IRS0IBN00000165	LOCH	1	2021-11-03	105.0	20.1	1.293007747	2
2022IRS0IBN00000166	LOCH	1	2021-11-03	158.5	23.2	1.269303016	2
2022IRS0IBN00000167	LOCH	1	2021-11-03	99.0	20.0	1.237500000	2
2022IRS0IBN00000168	LOCH	1	2021-11-03	165.5	24.6	1.111712981	2
2022IRS0IBN00000169	LOCH	1	2021-11-03	126.0	21.4	1.285669156	1
2022IRS0IBN00000170	LOCH	1	2021-11-03	97.5	19.8	1.256056123	2
2022IRS0IBN00000171	LOCH	1	2021-11-03	107.5	20.5	1.247805458	2
2022IRS0IBN00000173	LOCH	1	2021-11-03	159.5	22.6	1.381768761	2
2022IRS0IBN00000174	LOCH	1	2021-11-03	104.0	19.7	1.360299883	2
2022IRS0IBN00000175	LOCH	1	2021-11-03	107.5	20.4	1.266245637	2
2022IRS0IBN00000176	LOCH	1	2021-11-03	168.0	23.4	1.311178169	2
2022IRS0IBN00000177	LOCH	1	2021-11-03	96.0	19.9	1.218181511	2
2022IRS0IBN00000181	LOCH	1	2021-11-03	86.0	19.0	1.253827088	2
2022IRS0IBN00000182	LOCH	1	2021-11-03	101.5	19.5	1.368870008	1
2022IRS0IBN00000183	LOCH	1	2021-11-03	92.5	19.0	1.348593089	2
2022IRS0IBN00000184	LOCH	1	2021-11-03	98.0	20.2	1.188972931	1
2022IRS0IBN00000185	LOCH	1	2021-11-03	118.5	21.2	1.243686063	2
2022IRS0IBN00000186	LOCH	1	2021-11-03	116.5	21.0	1.257963503	2
2022IRS0IBN00000187	LOCH	1	2021-11-03	139.0	21.6	1.379283519	2
2022IRS0IBN00000188	LOCH	1	2021-11-03	153.0	22.6	1.325458435	2
2022IRS0IBN00000189	LOCH	1	2021-11-03	121.0	21.6	1.200671265	2
2022IRS0IBN00000190	LOCH	1	2021-11-03	162.0	23.0	1.331470371	2
2022IRS0IBN00000191	LOCH	1	2021-11-03	101.5	20.8	1.127914130	1
2022IRS0IBN00000192	LOCH	1	2021-11-03	183.0	25.0	1.171200000	2
2022IRS0IBN00000194	LOCH	1	2021-11-03	127.5	21.6	1.265170134	1
2022IRS0IBN00000195	LOCH	1	2021-11-03	165.5	23.8	1.227628966	1
2022IRS0IBN00000196	LOCH	1	2021-11-03	138.5	23.6	1.053692198	1
2022IRS0IBN00000197	LOCH	1	2021-11-03	111.5	21.3	1.153814672	2
2022IRS0IBN00000198	LOCH	1	2021-11-03	156.5	23.7	1.175626329	2
2022IRS0IBN00000199	LOCH	1	2021-11-03	84.5	19.1	1.212709018	2
2022IRS0IBN00000200	LOCH	1	2021-11-03	111.5	21.3	1.153814672	2
2022IRS0IBN00000201	LOCH	1	2021-11-03	94.0	19.7	1.229501818	2
2022IRS0IBN00000202	LOCH	1	2021-11-03	130.5	22.5	1.145679012	2
2022IRS0IBN00000203	LOCH	1	2021-11-03	123.5	21.1	1.314678594	1
2022IRS0IBN00000204	LOCH	1	2021-11-03	121.5	21.0	1.311953353	2
2022IRS0IBN00000205	LOCH	1	2021-11-03	167.0	23.4	1.303373537	2
2022IRS0IBN00000206	LOCH	1	2021-11-03	138.5	22.6	1.199843093	2
2022IRS0IBN00000207	LOCH	1	2021-11-03	101.0	19.6	1.341384117	2
2022IRS0IBN00000208	LOCH	1	2021-11-03	128.0	22.5	1.123731139	2
2022IRS0IBN00000209	LOCH	1	2021-11-03	134.0	21.3	1.386647229	1
2022IRS0IBN00000210	LOCH	1	2021-11-03	134.0	22.7	1.145584758	2
2022IRS0IBN00000211	LOCH	1	2021-11-03	156.0	23.1	1.265577248	2
2022IRS0IBN00000212	LOCH	1	2021-11-03	141.3	23.2	1.131561616	2
2022IRS0IBN00000213	LOCH	1	2021-11-03	111.5	20.5	1.294235429	2
2022IRS0IBN00000214	LOCH	1	2021-11-03	183.2	23.8	1.358922214	1
2022IRS0IBN00000215	LOCH	1	2021-11-03	108.3	20.8	1.203478821	2
2022IRS0IBN00000216	LOCH	1	2021-11-03	112.2	21.3	1.161058351	2
2022IRS0IBN00000217	LOCH	1	2021-11-03	169.9	23.6	1.292579816	2
2022IRS0IBN00000218	LOCH	1	2021-11-03	68.9	17.5	1.285597668	2
2022IRS0IBN00000219	LOCH	1	2021-11-03	103.5	20.3	1.237235111	2
2022IRS0IBN00000220	LOCH	1	2021-11-03	120.2	21.6	1.192732942	1
2022IRS0IBN00000221	LOCH	1	2021-11-03	115.7	21.4	1.180570804	1
2022IRS0IBN00000222	LOCH	1	2021-11-03	143.5	23.0	1.179419742	2
2022IRS0IBN00000223	LOCH	1	2021-11-03	161.4	19.6	2.143558381	2
2022IRS0IBN00000224	LOCH	1	2021-11-03	108.0	20.1	1.329950825	2
2022IRS0IBN00000225	LOCH	1	2021-11-03	130.4	22.7	1.114807854	2
2022IRS0IBN00000226	LOCH	1	2021-11-03	109.5	19.9	1.389488286	2
2022IRS0IBN00000227	LOCH	1	2021-11-03	172.5	23.8	1.279552849	1
2022IRS0IBN00000228	LOCH	1	2021-11-03	107.2	20.8	1.191255121	2
2022IRS0IBN00000229	LOCH	1	2021-11-03	135.0	22.6	1.169522149	2
2022IRS0IBN00000230	LOCH	1	2021-11-03	97.6	20.0	1.220000000	2
2022IRS0IBN00000231	LOCH	1	2021-11-03	90.2	20.8	1.002343394	1
2022IRS0IBN00000232	LOCH	1	2021-11-03	116.4	21.1	1.239097881	1
2022IRS0IBN00000233	LOCH	1	2021-11-03	79.6	19.0	1.160519026	2
2022IRS0IBN00000234	LOCH	1	2021-11-03	101.6	20.3	1.214522582	1
2022IRS0IBN00000235	LOCH	1	2021-11-03	113.9	21.6	1.130218653	2
2022IRS0IBN00000236	LOCH	1	2021-11-03	131.2	22.0	1.232156273	1
2022IRS0IBN00000237	LOCH	1	2021-11-03	153.9	23.0	1.264896852	2
2022IRS0IBN00000238	LOCH	1	2021-11-03	120.1	21.2	1.260478449	2
2022IRS0IBN00000239	LOCH	1	2021-11-03	127.1	21.9	1.210077556	2
2022IRS0IBN00000240	LOCH	1	2021-11-03	54.2	20.2	0.657574825	2
2022IRS0IBN00000241	LOCH	1	2021-11-03	101.8	20.4	1.199105171	2
2022IRS0IBN00000242	LOCH	1	2021-11-03	166.4	23.8	1.234304893	1
2022IRS0IBN00000243	LOCH	1	2021-11-03	105.2	21.1	1.119871968	1
2022IRS0IBN00000244	LOCH	1	2021-11-03	156.1	23.4	1.218303048	2
2022IRS0IBN00000245	LOCH	1	2021-11-03	117.2	22.0	1.100676183	2
2022IRS0IBN00000246	LOCH	1	2021-11-03	101.0	21.0	1.090594968	2
2022IRS0IBN00000247	LOCH	1	2021-11-03	91.5	19.5	1.234005968	2
2022IRS0IBN00000248	LOCH	1	2021-11-03	89.4	19.5	1.205684519	2
2022IRS0IBN00000249	LOCH	1	2021-11-03	130.9	21.6	1.298908004	2
2022IRS0IBN00000250	LOCH	1	2021-11-03	113.5	20.8	1.261263584	2
2022IRS0IBN00000251	LOCH	1	2021-11-03	88.4	19.2	1.248960142	2
2022IRS0IBN00000252	LOCH	1	2021-11-03	122.3	21.6	1.213571038	1
2022IRS0IBN00000253	LOCH	1	2021-11-03	71.8	19.0	1.046799825	2
2022IRS0IBN00000254	LOCH	1	2021-11-03	120.4	20.8	1.337939520	1
2022IRS0IBN00000255	LOCH	1	2021-11-03	89.7	19.7	1.173258649	1
2022IRS0IBN00000256	LOCH	1	2021-11-03	145.9	22.9	1.214923255	2
2022IRS0IBN00000257	LOCH	1	2021-11-03	142.7	22.5	1.252784636	1
2022IRS0IBN00000258	LOCH	1	2021-11-03	121.1	21.0	1.307634165	2
2022IRS0IBN00000259	LOCH	1	2021-11-03	112.8	21.2	1.183863189	2
2022IRS0IBN00000260	LOCH	1	2021-11-03	113.8	21.1	1.211420437	2
2022IRS0IBN00000261	LOCH	1	2021-11-03	136.6	23.2	1.093922978	2
2022IRS0IBN00000262	LOCH	1	2021-11-03	88.2	18.9	1.306421060	2
2022IRS0IBN00000263	LOCH	1	2021-11-03	117.7	20.9	1.289251379	2
2022IRS0IBN00000264	LOCH	1	2021-11-03	114.1	20.9	1.249818032	2
2022IRS0IBN00000265	LOCH	1	2021-11-03	63.9	17.3	1.234134658	2
2022IRS0IBN00000266	LOCH	1	2021-11-03	69.8	17.8	1.237643074	1
2022IRS0IBN00000267	LOCH	1	2021-11-03	145.1	23.7	1.089989651	2
2022IRS0IBN00000268	LOCH	1	2021-11-03	87.8	19.8	1.131094642	1
2022IRS0IBN00000270	LOCH	1	2021-11-03	127.5	21.8	1.230667421	2
2022IRS0IBN00000271	LOCH	1	2021-11-03	108.6	20.6	1.242304803	2
2022IRS0IBN00000272	LOCH	1	2021-11-03	147.5	23.4	1.151183213	1
2022IRS0IBN00000273	LOCH	1	2021-11-03	114.6	20.6	1.310940427	1
2022IRS0IBN00000275	LOCH	1	2021-11-03	88.4	18.8	1.330389220	2
2022IRS0IBN00000276	LOCH	1	2021-11-03	141.2	21.9	1.344319048	2
2022IRS0IBN00000277	LOCH	1	2021-11-03	147.8	22.2	1.350876077	2
2022IRS0IBN00000278	LOCH	1	2021-11-03	159.9	23.4	1.247960650	2
2022IRS0IBN00000279	LOCH	1	2021-11-03	140.2	22.5	1.230836763	1
2022IRS0IBN00000280	LOCH	1	2021-11-03	110.1	20.6	1.259463709	1
2022IRS0IBN00000281	LOCH	1	2021-11-03	119.4	21.6	1.184794620	2
2022IRS0IBN00000282	LOCH	1	2021-11-03	87.8	19.5	1.184106273	2
2022IRS0IBN00000283	LOCH	1	2021-11-03	132.4	23.1	1.074118126	2
2022IRS0IBN00000284	LOCH	1	2021-11-03	80.0	19.0	1.166350780	2
2022IRS0IBN00000285	LOCH	1	2021-11-03	153.8	24.4	1.058733991	1
2022IRS0IBN00000286	LOCH	1	2021-11-03	144.6	24.1	1.033040065	2
2022IRS0IBN00000287	LOCH	1	2021-11-03	176.6	24.6	1.186275000	2
2022IRS0IBN00000288	LOCH	1	2021-11-03	118.4	22.3	1.067670180	1
2022IRS0IBN00000290	LOCH	1	2021-11-03	185.3	24.6	1.244715501	2
2022IRS0IBN00000291	LOCH	1	2021-11-03	118.3	21.5	1.190335442	2
2022IRS0IBN00000292	LOCH	1	2021-11-03	121.7	21.1	1.295517287	2
2022IRS0IBN00000293	LOCH	1	2021-11-03	94.2	19.1	1.351919403	2
2022IRS0IBN00000294	LOCH	1	2021-11-03	135.9	23.0	1.116955700	1
2022IRS0IBN00000295	LOCH	1	2021-11-03	99.0	20.0	1.237500000	2
2022IRS0IBN00000296	LOCH	1	2021-11-03	113.4	21.4	1.157102240	1
2022IRS0IBN00000297	LOCH	1	2021-11-03	85.3	19.5	1.150390263	2
2022IRS0IBN00000298	LOCH	1	2021-11-03	131.8	22.2	1.204637801	2
2022IRS0IBN00000299	LOCH	1	2021-11-03	162.1	23.0	1.332292266	2
2022IRS0IBN00000300	LOCH	1	2021-11-03	120.1	19.0	1.750984108	1
2022IRS0IBN00000301	LOCH	1	2021-11-03	154.8	23.2	1.239672598	2
2022IRS0IBN00000302	LOCH	1	2021-11-03	102.0	19.6	1.354665148	1
2022IRS0IBN00000303	LOCH	1	2021-11-03	88.1	19.0	1.284443796	2
2022IRS0IBN00000304	LOCH	1	2021-11-03	113.3	22.6	0.981532292	2
2022IRS0IBN00000305	LOCH	1	2021-11-03	130.2	22.6	1.127939139	2
2022IRS0IBN00000306	LOCH	1	2021-11-03	158.5	24.3	1.104613752	2
2022IRS0IBN00000307	LOCH	1	2021-11-03	75.5	18.8	1.136248712	1
2022IRS0IBN00000308	LOCH	1	2021-11-03	140.1	20.7	1.579527163	2
2022IRS0IBN00000309	LOCH	1	2021-11-03	83.8	19.2	1.183969003	2
2022IRS0IBN00000310	LOCH	1	2021-11-03	143.8	23.0	1.181885428	1
2022IRS0IBN00000311	LOCH	1	2021-11-03	96.5	20.1	1.188335691	1
2022IRS0IBN00000312	LOCH	1	2021-11-03	107.3	20.9	1.175332820	2
2022IRS0IBN00000313	LOCH	1	2021-11-03	131.2	22.6	1.136602266	2
2022IRS0IBN00000314	LOCH	1	2021-11-03	95.1	19.6	1.263026035	1
2022IRS0IBN00000315	LOCH	1	2021-11-03	106.1	20.8	1.179031421	2
2022IRS0IBN00000316	LOCH	1	2021-11-03	164.5	24.1	1.175208096	2
2022IRS0IBN00000317	LOCH	1	2021-11-03	140.4	22.7	1.200299254	2
2022IRS0IBN00000318	LOCH	1	2021-11-03	113.4	21.0	1.224489796	2
2022IRS0IBN00000319	LOCH	1	2021-11-03	109.9	21.4	1.121389208	1
2022IRS0IBN00000320	LOCH	1	2021-11-03	81.5	19.0	1.188219857	2
2022IRS0IBN00000321	LOCH	1	2021-11-03	128.5	22.8	1.084172998	1
2022IRS0IBN00000322	LOCH	1	2021-11-03	111.3	20.3	1.330476018	2
2022IRS0IBN00000323	LOCH	1	2021-11-03	157.0	23.1	1.273689923	2
2022IRS0IBN00000324	LOCH	1	2021-11-03	131.9	22.0	1.238730278	2
2022IRS0IBN00000325	LOCH	1	2021-11-03	163.4	23.5	1.259065910	2
2022IRS0IBN00000326	LOCH	1	2021-11-03	95.0	20.5	1.102711800	2
2022IRS0IBN00000327	LOCH	1	2021-11-03	96.1	19.9	1.219450450	2
2022IRS0IBN00000328	LOCH	1	2021-11-03	156.1	22.9	1.299859630	2
2022IRS0IBN00000329	LOCH	1	2021-11-03	62.8	16.5	1.398002059	2
2022IRS0IBN00000330	LOCH	1	2021-11-03	86.3	19.2	1.219290274	2
2022IRS0IBN00000331	LOCH	1	2021-11-03	178.3	24.9	1.154923722	1
2022IRS0IBN00000332	LOCH	1	2021-11-03	191.1	24.6	1.283675835	1
2022IRS0IBN00000333	LOCH	1	2021-11-03	104.7	19.6	1.390523931	2
2022IRS0IBN00000334	LOCH	1	2021-11-03	92.9	20.4	1.094271811	2
2022IRS0IBN00000335	LOCH	1	2021-11-03	92.6	19.1	1.328956865	2
2022IRS0IBN00000336	LOCH	1	2021-11-03	183.5	24.7	1.217713747	2
2022IRS0IBN00000337	LOCH	1	2021-11-03	89.7	19.6	1.191308468	2
2022IRS0IBN00000338	LOCH	1	2021-11-03	120.8	22.2	1.104098986	2
2022IRS0IBN00000339	LOCH	1	2021-11-03	150.9	24.1	1.078048034	2
2022IRS0IBN00000340	LOCH	1	2021-11-03	109.3	19.9	1.386950408	2
2022IRS0IBN00000341	LOCH	1	2021-11-03	106.8	21.1	1.136904242	2
2022IRS0IBN00000342	LOCH	1	2021-11-03	139.4	22.2	1.274100982	2
2022IRS0IBN00000343	LOCH	1	2021-11-03	90.4	19.7	1.182414514	2
2022IRS0IBN00000344	LOCH	1	2021-11-03	143.8	22.4	1.279424995	2
2022IRS0IBN00000345	LOCH	1	2021-11-03	166.7	23.2	1.334970427	1
2022IRS0IBN00000346	LOCH	1	2021-11-03	116.7	21.5	1.174236231	2
2022IRS0IBN00000347	LOCH	1	2021-11-03				1
2022IRS0IBN00000348	LOCH	1	2021-11-03	192.8	24.5	1.311018368	2
2022IRS0IBN00000349	LOCH	1	2021-11-03	96.6	19.8	1.244461759	2
2022IRS0IBN00000350	LOCH	1	2021-11-03	131.8	22.3	1.188504475	1
2022IRS0IBN00000351	LOCH	1	2021-11-03	131.5	21.9	1.251968518	1
2022IRS0IBN00000352	LOCH	1	2021-11-03	108.7	20.6	1.243448730	2
2022IRS0IBN00000353	LOCH	1	2021-11-03	197.3	24.3	1.375017623	2
2022IRS0IBN00000354	LOCH	1	2021-11-03	156.6	23.4	1.222205364	2
2022IRS0IBN00000355	LOCH	1	2021-11-03	103.4	20.6	1.182820595	2
2022IRS0IBN00000356	LOCH	1	2021-11-03	146.4	21.7	1.432721820	2
2022IRS0IBN00000357	LOCH	1	2021-11-03	122.7	21.1	1.306162457	2
2022IRS0IBN00000358	LOCH	1	2021-11-03	136.9	22.1	1.268313535	1
2022IRS0IBN00000359	LOCH	1	2021-11-03	151.0	22.8	1.274008737	1
2022IRS0IBN00000360	LOCH	1	2021-11-03	78.0	18.1	1.315403152	2
2022IRS0IBN00000361	LOCH	1	2021-11-03	123.3	21.2	1.294063220	2
2022IRS0IBN00000362	LOCH	1	2021-11-03	118.5	20.8	1.316825856	2
2022IRS0IBN00000363	LOCH	1	2021-11-03	90.5	20.1	1.114449534	2
2022IRS0IBN00000364	LOCH	1	2021-11-03	160.8	24.0	1.163194444	1
2022IRS0IBN00000365	LOCH	1	2021-11-03	123.3	22.0	1.157963937	2
2022IRS0IBN00000366	LOCH	1	2021-11-03	116.3	21.3	1.203485617	2
2022IRS0IBN00000367	LOCH	1	2021-11-03	170.3	24.9	1.103104374	2
2022IRS0IBN00000368	LOCH	1	2021-11-03	98.3	20.3	1.175074506	2
2022IRS0IBN00000369	LOCH	1	2021-11-03	87.1	19.6	1.156777788	2
2022IRS0IBN00000370	LOCH	1	2021-11-03	121.3	21.7	1.187084404	2
2022IRS0IBN00000371	LOCH	1	2021-11-03	133.0	23.1	1.078985731	1
2022IRS0IBN00000372	LOCH	1	2021-11-03	133.7	20.1	1.646429864	1
2022IRS0IBN00000373	LOCH	1	2021-11-03	130.7	22.6	1.132270703	2
2022IRS0IBN00000374	LOCH	1	2021-11-03	100.7	20.0	1.258750000	2
2022IRS0IBN00000375	LOCH	1	2021-11-03	153.5	23.6	1.167810487	1
2022IRS0IBN00000376	LOCH	1	2021-11-03	146.9	22.5	1.289657064	2
2022IRS0IBN00000377	LOCH	1	2021-11-03	133.1	21.2	1.396916582	1
2022IRS0IBN00000378	LOCH	1	2021-11-03	141.6	22.8	1.194699584	2
2022IRS0IBN00000379	LOCH	1	2021-11-03	98.5	20.5	1.143338025	2
2022IRS0IBN00000380	LOCH	1	2021-11-03	121.5	21.8	1.172753660	2
2022IRS0IBN00000381	LOCH	1	2021-11-03	81.3	19.0	1.185303980	2
2022IRS0IBN00000382	LOCH	1	2021-11-03	107.4	20.3	1.283855564	1
2022IRS0IBN00000383	LOCH	1	2021-11-03	110.4	20.6	1.262895490	1
2022IRS0IBN00000384	LOCH	1	2021-11-03	93.7	20.1	1.153855484	2
2022IRS0IBN00000385	LOCH	1	2021-11-03	99.1	20.4	1.167301792	2
2022IRS0IBN00000386	LOCH	1	2021-11-03	125.9	22.9	1.048381342	2
2022IRS0IBN00000387	LOCH	1	2021-11-03	96.6	21.0	1.043083900	2
2022IRS0IBN00000388	LOCH	1	2021-11-03	92.0	19.6	1.221854839	2
2022IRS0IBN00000389	LOCH	1	2021-11-03	116.8	21.5	1.175242431	2
2022IRS0IBN00000390	LOCH	1	2021-11-03	137.7	22.7	1.177216576	2
2022IRS0IBN00000391	LOCH	1	2021-11-03	135.5	22.1	1.255343199	2
2022IRS0IBN00000392	LOCH	1	2021-11-03	96.6	19.4	1.323036838	2
2022IRS0IBN00000393	LOCH	1	2021-11-03	125.2	22.6	1.084623504	2
2022IRS0IBN00000394	LOCH	1	2021-11-03	112.1	20.5	1.301199925	2
2022IRS0IBN00000395	LOCH	1	2021-11-03	92.5	20.6	1.058132544	1
2022IRS0IBN00000396	LOCH	1	2021-11-03	176.3	24.6	1.184259810	2
2022IRS0IBN00000397	LOCH	1	2021-11-03	119.4	20.6	1.365848927	2
2022IRS0IBN00000398	LOCH	1	2021-11-03	157.8	22.9	1.314015693	2
2022IRS0IBN00000399	LOCH	1	2021-11-03	106.6	20.0	1.332500000	1
2022IRS0IBN00000400	LOCH	1	2021-11-03	103.7	20.4	1.221485326	2
2022IRS0IBN00000401	LOCH	1	2021-11-03	118.3	21.1	1.259323706	1
2022IRS0IBN00000402	LOCH	1	2021-11-03	167.9	23.7	1.261263007	1
2022IRS0IBN00000403	LOCH	1	2021-11-03	130.9	21.6	1.298908004	2
2022IRS0IBN00000404	LOCH	1	2021-11-03	112.7	20.3	1.347211565	2
2022IRS0IBN00000405	LOCH	1	2021-11-03	100.6	20.4	1.184970336	2
2022IRS0IBN00000406	LOCH	1	2021-11-03	111.6	20.4	1.314539657	2
2022IRS0IBN00000407	LOCH	1	2021-11-03	110.7	20.7	1.248063219	2
2022IRS0IBN00000408	LOCH	1	2021-11-03	130.0	21.8	1.254798155	2
2022IRS0IBN00000409	LOCH	1	2021-11-03	163.8	22.3	1.477063983	1
2022IRS0IBN00000410	LOCH	1	2021-11-03	139.3	22.1	1.290548396	2
2022IRS0IBN00000411	LOCH	1	2021-11-03	145.6	23.8	1.080016782	2
2022IRS0IBN00000412	LOCH	1	2021-11-03	153.1	24.3	1.066980224	2
2022IRS0IBN00000413	LOCH	1	2021-11-03	127.1	24.4	0.874935567	2
2022IRS0IBN00000414	LOCH	1	2021-11-03	136.3	23.0	1.120243281	2
2022IRS0IBN00000415	LOCH	1	2021-11-03	167.6	24.7	1.112200676	2
2022IRS0IBN00000416	LOCH	1	2021-11-03	125.9	22.4	1.120164165	2
2022IRS0IBN00000417	LOCH	1	2021-11-03	127.3	22.5	1.117585734	1
2022IRS0IBN00000418	LOCH	1	2021-11-03	95.9	20.3	1.146384996	2
2022IRS0IBN00000419	LOCH	1	2021-11-03	103.6	20.3	1.238430507	2
2022IRS0IBN00000420	LOCH	1	2021-11-03	103.9	22.7	0.888255645	1
2022IRS0IBN00000421	LOCH	1	2021-11-03	131.0	22.3	1.181290487	2
2022IRS0IBN00000422	LOCH	1	2021-11-03	126.4	22.6	1.095019256	2
2022IRS0IBN00000423	LOCH	1	2021-11-03	124.7	22.6	1.080291940	1
2022IRS0IBN00000424	LOCH	1	2021-11-03	181.5	25.4	1.107580955	2
2022IRS0IBN00000425	LOCH	1	2021-11-03	108.3	21.1	1.152871998	2
2022IRS0IBN00000426	LOCH	1	2021-11-03	138.1	22.7	1.180636232	1
2022IRS0IBN00000427	LOCH	1	2021-11-03	97.5	20.7	1.099242673	2
2022IRS0IBN00000429	LOCH	1	2021-11-03	98.4	19.8	1.267650487	2
2022IRS0IBN00000431	LOCH	1	2021-11-03	120.0	22.5	1.053497942	1
2022IRS0IBN00000432	LOCH	1	2021-11-03	85.5	18.9	1.266428578	2
2022IRS0IBN00000433	LOCH	1	2021-11-03	137.3	22.2	1.254907208	2
2022IRS0IBN00000435	LOCH	1	2021-11-03	118.5	21.0	1.279559443	2
2022IRS0IBN00000436	LOCH	1	2021-11-03	124.6	21.6	1.236393715	2
2022IRS0IBN00000437	LOCH	1	2021-11-03	143.6	23.8	1.065181386	1
2022IRS0IBN00000438	LOCH	1	2021-11-03	86.3	18.6	1.341133352	2
2022IRS0IBN00000439	LOCH	1	2021-11-03	117.8	21.6	1.168917975	2
2022IRS0IBN00000440	LOCH	1	2021-11-03	121.9	21.8	1.176614578	2
2022IRS0IBN00000441	LOCH	1	2021-11-03	98.2	19.9	1.246098171	2
2022IRS0IBN00000442	LOCH	1	2021-11-03	93.2	19.6	1.237792076	2
2022IRS0IBN00000443	LOCH	1	2021-11-03	118.6	21.4	1.210161602	2
2022IRS0IBN00000444	LOCH	1	2021-11-03	102.3	19.9	1.298124673	2
2022IRS0IBN00000445	LOCH	1	2021-11-03	145.5	23.5	1.121138861	2
2022IRS0IBN00000446	LOCH	1	2021-11-03	86.5	19.5	1.166573948	2
2022IRS0IBN00000447	LOCH	1	2021-11-03	93.6	19.6	1.243104489	1
2022IRS0IBN00000448	LOCH	1	2021-11-03	107.1	20.9	1.173142079	2
2022IRS0IBN00000449	LOCH	1	2021-11-03	125.5	22.0	1.178625094	2
2022IRS0IBN00000450	LOCH	1	2021-11-03	110.9	21.4	1.131592932	2
2022IRS0IBN00000451	LOCH	1	2021-11-03	111.4	21.3	1.152779860	2
2022IRS0IBN00000452	LOCH	1	2021-11-03	145.5	23.5	1.121138861	2
2022IRS0IBN00000453	LOCH	1	2021-11-03	131.9	22.0	1.238730278	2
2022IRS0IBN00000454	LOCH	1	2021-11-03	131.6	21.7	1.287883822	2
2022IRS0IBN00000456	LOCH	1	2021-11-03	78.2	19.2	1.104849356	2
2022IRS0IBN00000457	LOCH	1	2021-11-03	91.1	19.0	1.328181951	2
2022IRS0IBN00000458	LOCH	1	2021-11-03	134.4	21.9	1.279578470	2
2022IRS0IBN00000459	LOCH	1	2021-11-03	96.0	19.9	1.218181511	2
2022IRS0IBN00000461	LOCH	1	2021-11-03	89.5	19.1	1.284466948	1
2022IRS0IBN00000462	LOCH	1	2021-11-03	98.8	20.0	1.235000000	2
2022IRS0IBN00000463	LOCH	1	2021-11-03	87.5	19.6	1.162090201	2
2022IRS0IBN00000464	LOCH	1	2021-11-03	145.9	23.3	1.153420136	2
2022IRS0IBN00000465	LOCH	1	2021-11-03	114.1	21.1	1.214613989	1
2022IRS0IBN00000466	LOCH	1	2021-11-03	142.3	23.0	1.169556998	2
2022IRS0IBN00000467	LOCH	1	2021-11-03	110.9	21.5	1.115876589	1
2022IRS0IBN00000468	LOCH	1	2021-11-03	117.2	21.3	1.212798919	2
2022IRS0IBN00000469	LOCH	1	2021-11-03	127.7	22.7	1.091725176	2
2022IRS0IBN00000470	LOCH	1	2021-11-03	114.0	21.4	1.163224475	2
2022IRS0IBN00000471	LOCH	1	2021-11-03	95.0	20.3	1.135626430	2
2022IRS0IBN00000472	LOCH	1	2021-11-03	103.5	21.0	1.117589893	1
2022IRS0IBN00000473	LOCH	1	2021-11-03	86.7	19.6	1.151465376	2
2022IRS0IBN00000474	LOCH	1	2021-11-03	141.1	22.9	1.174953195	2
2022IRS0IBN00000475	LOCH	1	2021-11-03	164.0	23.9	1.201296316	2
2022IRS0IBN00000476	LOCH	1	2021-11-03	124.4	21.6	1.234409135	2
2022IRS0IBN00000477	LOCH	1	2021-11-03	106.2	20.3	1.269510809	2
2022IRS0IBN00000478	LOCH	1	2021-11-03	110.1	21.0	1.188856495	2
2022IRS0IBN00000479	LOCH	1	2021-11-03	151.8	24.4	1.044966319	2
2022IRS0IBN00000481	LOCH	1	2021-11-03	95.3	20.7	1.074439248	2
2022IRS0IBN00000482	LOCH	1	2021-11-03	94.1	19.8	1.212255191	2
2022IRS0IBN00000483	LOCH	1	2021-11-03	192.4	25.0	1.231360000	2
2022IRS0IBN00000484	LOCH	1	2021-11-03	141.5	23.9	1.036484321	2
2022IRS0IBN00000485	LOCH	1	2021-11-03	97.2	20.8	1.080130576	2
2022IRS0IBN00000486	LOCH	1	2021-11-03	106.5	21.1	1.133710690	1
2022IRS0IBN00000487	LOCH	1	2021-11-03	177.5	25.2	1.109166477	2
2022IRS0IBN00000488	LOCH	1	2021-11-03	133.0	21.8	1.283755036	2
2022IRS0IBN00000489	LOCH	1	2021-11-03	78.6	19.3	1.093328374	2
2022IRS0IBN00000490	LOCH	1	2021-11-03	113.5	21.3	1.174510899	2
2022IRS0IBN00000491	LOCH	1	2021-11-03	112.0	21.1	1.192259130	2
2022IRS0IBN00000492	LOCH	1	2021-11-03	147.1	22.5	1.291412894	2
2022IRS0IBN00000493	LOCH	1	2021-11-03	90.8	20.2	1.101619818	2
2022IRS0IBN00000494	LOCH	1	2021-11-03	160.9	23.4	1.255765282	2
2022IRS0IBN00000495	LOCH	1	2021-11-03	112.6	20.1	1.386596879	2
2022IRS0IBN00000496	LOCH	1	2021-11-03	128.5	21.4	1.311178465	2
2022IRS0IBN00000497	LOCH	1	2021-11-03	80.2	19.2	1.133106373	2
2022IRS0IBN00000498	LOCH	1	2021-11-03	132.6	23.0	1.089833155	2
2022IRS0IBN00000499	LOCH	1	2021-11-03	131.4	22.0	1.234034560	1
2022IRS0IBN00000500	LOCH	1	2021-11-03	129.5	21.5	1.303029922	1
2022IRS0IBN00000501	LOCH	1	2021-11-04	126.0	21.5	1.267812897	2
2022IRS0IBN00000502	LOCH	1	2021-11-04	110.0	20.7	1.240171220	2
2022IRS0IBN00000503	LOCH	1	2021-11-04	153.0	23.7	1.149334366	2
2022IRS0IBN00000504	LOCH	1	2021-11-04	95.0	19.1	1.363400671	2
2022IRS0IBN00000505	LOCH	1	2021-11-04	89.0	19.3	1.237992688	2
2022IRS0IBN00000506	LOCH	1	2021-11-04	95.0	20.0	1.187500000	2
2022IRS0IBN00000507	LOCH	1	2021-11-04	96.0	19.6	1.274978963	1
2022IRS0IBN00000508	LOCH	1	2021-11-04	191.0	25.3	1.179429004	2
2022IRS0IBN00000509	LOCH	1	2021-11-04	105.0	20.1	1.293007747	2
2022IRS0IBN00000510	LOCH	1	2021-11-04	138.0	22.6	1.195511530	2
2022IRS0IBN00000511	LOCH	1	2021-11-04	90.0	18.9	1.333082714	1
2022IRS0IBN00000512	LOCH	1	2021-11-04	135.0	22.1	1.250710937	1
2022IRS0IBN00000513	LOCH	1	2021-11-04	59.0	16.3	1.362351576	2
2022IRS0IBN00000514	LOCH	1	2021-11-04	133.0	22.1	1.232181886	2
2022IRS0IBN00000515	LOCH	1	2021-11-04	110.0	20.7	1.240171220	2
2022IRS0IBN00000516	LOCH	1	2021-11-04	134.5	22.5	1.180795610	2
2022IRS0IBN00000517	LOCH	1	2021-11-04	111.5	20.6	1.275478688	2
2022IRS0IBN00000518	LOCH	1	2021-11-04	114.0	20.9	1.248722661	2
2022IRS0IBN00000519	LOCH	1	2021-11-04	129.0	21.8	1.245145862	2
2022IRS0IBN00000520	LOCH	1	2021-11-04	105.0	19.5	1.416072422	1
2022IRS0IBN00000521	LOCH	1	2021-11-04	122.5	20.2	1.486216164	2
2022IRS0IBN00000522	LOCH	1	2021-11-04	147.0	22.5	1.290534979	1
2022IRS0IBN00000523	LOCH	1	2021-11-04	97.5	19.6	1.294900509	2
2022IRS0IBN00000524	LOCH	1	2021-11-04	196.5	25.0	1.257600000	2
2022IRS0IBN00000525	LOCH	1	2021-11-04	142.5	21.0	1.538710722	1
2022IRS0IBN00000526	LOCH	1	2021-11-04	101.0	20.3	1.207350205	2
2022IRS0IBN00000527	LOCH	1	2021-11-04	132.0	24.1	0.943024125	1
2022IRS0IBN00000528	LOCH	1	2021-11-04	105.0	20.3	1.255166054	2
2022IRS0IBN00000529	LOCH	1	2021-11-04	130.5	21.5	1.313091929	1
2022IRS0IBN00000530	LOCH	1	2021-11-04	156.5	22.9	1.303190468	2
2022IRS0IBN00000531	LOCH	1	2021-11-04	165.5	23.4	1.291666589	2
2022IRS0IBN00000533	LOCH	1	2021-11-04	125.5	21.3	1.298688263	1
2022IRS0IBN00000534	LOCH	1	2021-11-04	126.0	22.0	1.183320811	1
2022IRS0IBN00000535	LOCH	1	2021-11-04	125.5	21.6	1.245324328	1
2022IRS0IBN00000536	LOCH	1	2021-11-04	109.0	20.4	1.283914181	2
2022IRS0IBN00000537	LOCH	1	2021-11-04	90.5	18.2	1.501185688	1
2022IRS0IBN00000538	LOCH	1	2021-11-04	104.5	20.9	1.144662439	2
2022IRS0IBN00000539	LOCH	1	2021-11-04	106.0	20.4	1.248577093	1
2022IRS0IBN00000540	LOCH	1	2021-11-04	101.0	19.4	1.383299385	2
2022IRS0IBN00000541	LOCH	1	2021-11-04	63.5	17.3	1.226409246	2
2022IRS0IBN00000542	LOCH	1	2021-11-04	121.5	21.4	1.239752401	2
2022IRS0IBN00000543	LOCH	1	2021-11-04	148.5	23.4	1.158987845	1
2022IRS0IBN00000544	LOCH	1	2021-11-04	103.0	19.8	1.326910571	2
2022IRS0IBN00000545	LOCH	1	2021-11-04	128.5	21.5	1.292967915	2
2022IRS0IBN00000546	LOCH	1	2021-11-04	149.5	23.5	1.151960548	2
2022IRS0IBN00000547	LOCH	1	2021-11-04	121.0	21.4	1.234650539	2
2022IRS0IBN00000548	LOCH	1	2021-11-04	196.0	25.1	1.239466824	2
2022IRS0IBN00000549	LOCH	1	2021-11-04	139.5	22.0	1.310105184	1
2022IRS0IBN00000550	LOCH	1	2021-11-04	92.5	19.5	1.247492372	2
2022IRS0IBN00000551	LOCH	1	2021-11-04	124.5	21.7	1.218400728	1
2022IRS0IBN00000552	LOCH	1	2021-11-04	117.0	21.1	1.245484984	2
2022IRS0IBN00000553	LOCH	1	2021-11-04	183.0	24.5	1.244379468	2
2022IRS0IBN00000554	LOCH	1	2021-11-04	145.0	22.2	1.325284379	1
2022IRS0IBN00000555	LOCH	1	2021-11-04	114.0	20.2	1.383090961	2
2022IRS0IBN00000556	LOCH	1	2021-11-04	93.0	19.8	1.198084302	2
2022IRS0IBN00000557	LOCH	1	2021-11-04	108.0	21.3	1.117596274	1
2022IRS0IBN00000558	LOCH	1	2021-11-04	189.0	24.7	1.254211979	2
2022IRS0IBN00000559	LOCH	1	2021-11-04	126.0	20.8	1.400169265	2
2022IRS0IBN00000560	LOCH	1	2021-11-04	76.0	18.2	1.260664224	2
2022IRS0IBN00000561	LOCH	1	2021-11-04	131.0	21.1	1.394517375	2
2022IRS0IBN00000562	LOCH	1	2021-11-04	98.0	19.9	1.243560293	2
2022IRS0IBN00000563	LOCH	1	2021-11-04	130.5	22.3	1.176781744	2
2022IRS0IBN00000564	LOCH	1	2021-11-04	107.0	19.9	1.357764810	2
2022IRS0IBN00000565	LOCH	1	2021-11-04	101.5	20.0	1.268750000	2
2022IRS0IBN00000566	LOCH	1	2021-11-04	104.5	19.9	1.326041333	2
2022IRS0IBN00000567	LOCH	1	2021-11-04	151.5	23.8	1.123781198	2
2022IRS0IBN00000568	LOCH	1	2021-11-04	110.5	21.0	1.193175683	2
2022IRS0IBN00000569	LOCH	1	2021-11-04	173.5	23.9	1.270883603	2
2022IRS0IBN00000570	LOCH	1	2021-11-04	101.0	19.8	1.301145317	2
2022IRS0IBN00000571	LOCH	1	2021-11-04	104.0	20.0	1.300000000	2
2022IRS0IBN00000572	LOCH	1	2021-11-04	164.0	23.1	1.330478645	2
2022IRS0IBN00000573	LOCH	1	2021-11-04	138.0	22.2	1.261305133	2
2022IRS0IBN00000574	LOCH	1	2021-11-04	125.5	22.3	1.131694321	2
2022IRS0IBN00000575	LOCH	1	2021-11-04	145.0	22.2	1.325284379	1
2022IRS0IBN00000576	LOCH	1	2021-11-04	88.0	18.3	1.435917217	1
2022IRS0IBN00000577	LOCH	1	2021-11-04	132.5	21.5	1.333215943	1
2022IRS0IBN00000578	LOCH	1	2021-11-04	160.5	24.1	1.146631607	1
2022IRS0IBN00000579	LOCH	1	2021-11-04	57.5	16.1	1.377812805	1
2022IRS0IBN00000580	LOCH	1	2021-11-04	120.5	21.8	1.163101367	1
2022IRS0IBN00000581	LOCH	1	2021-11-04	160.5	23.2	1.285319458	2
2022IRS0IBN00000582	LOCH	1	2021-11-04	108.0	20.5	1.253609205	2
2022IRS0IBN00000583	LOCH	1	2021-11-04	90.0	19.2	1.271565755	2
2022IRS0IBN00000584	LOCH	1	2021-11-04	100.5	20.4	1.183792433	2
2022IRS0IBN00000585	LOCH	1	2021-11-04	112.0	20.3	1.338843791	1
2022IRS0IBN00000586	LOCH	1	2021-11-04	97.0	19.9	1.230870902	2
2022IRS0IBN00000587	LOCH	1	2021-11-04	81.5	18.9	1.207180457	2
2022IRS0IBN00000588	LOCH	1	2021-11-04	93.5	19.3	1.300587824	1
2022IRS0IBN00000589	LOCH	1	2021-11-04	116.0	20.9	1.270630076	2
2022IRS0IBN00000590	LOCH	1	2021-11-04	116.0	21.0	1.252564518	2
2022IRS0IBN00000591	LOCH	1	2021-11-04	118.0	21.8	1.138970633	2
2022IRS0IBN00000592	LOCH	1	2021-11-04	91.5	19.7	1.196802301	2
2022IRS0IBN00000593	LOCH	1	2021-11-04	120.0	21.3	1.241773638	2
2022IRS0IBN00000594	LOCH	1	2021-11-04	153.0	23.0	1.257499795	2
2022IRS0IBN00000595	LOCH	1	2021-11-04	146.5	23.5	1.128844283	2
2022IRS0IBN00000596	LOCH	1	2021-11-04	129.0	22.1	1.195123784	2
2022IRS0IBN00000597	LOCH	1	2021-11-04	123.0	21.7	1.203721201	2
2022IRS0IBN00000598	LOCH	1	2021-11-04	139.5	21.7	1.365195997	1
2022IRS0IBN00000599	LOCH	1	2021-11-04	100.5	20.6	1.149646710	2
2022IRS0IBN00000600	LOCH	1	2021-11-04	78.5	19.1	1.126599502	1
2022IRS0IBN00000601	LOCH	1	2021-11-04	153.0	22.5	1.343209877	2
2022IRS0IBN00000602	LOCH	1	2021-11-04	110.5	20.9	1.210384684	2
2022IRS0IBN00000603	LOCH	1	2021-11-04	101.0	19.8	1.301145317	2
2022IRS0IBN00000604	LOCH	1	2021-11-04	104.0	19.2	1.469364873	2
2022IRS0IBN00000605	LOCH	1	2021-11-04	136.0	22.8	1.147451578	2
2022IRS0IBN00000606	LOCH	1	2021-11-04	134.0	22.8	1.130577290	2
2022IRS0IBN00000607	LOCH	1	2021-11-04	74.0	17.6	1.357355841	2
2022IRS0IBN00000608	LOCH	1	2021-11-04	100.0	20.6	1.143927074	2
2022IRS0IBN00000609	LOCH	1	2021-11-04	71.5	17.8	1.267786243	2
2022IRS0IBN00000610	LOCH	1	2021-11-04	128.5	21.7	1.257546133	2
2022IRS0IBN00000611	LOCH	1	2021-11-04	109.5	20.2	1.328495265	1
2022IRS0IBN00000612	LOCH	1	2021-11-04	80.5	18.0	1.380315501	2
2022IRS0IBN00000613	LOCH	1	2021-11-04	122.5	21.1	1.304033423	1
2022IRS0IBN00000614	LOCH	1	2021-11-04	101.0	19.4	1.383299385	2
2022IRS0IBN00000615	LOCH	1	2021-11-04	91.5	18.8	1.377043141	2
2022IRS0IBN00000616	LOCH	1	2021-11-04	180.0	24.1	1.285941989	2
2022IRS0IBN00000617	LOCH	1	2021-11-04	190.5	23.8	1.413071408	2
2022IRS0IBN00000618	LOCH	1	2021-11-04	116.0	21.1	1.234839813	2
2022IRS0IBN00000619	LOCH	1	2021-11-04	100.0	20.0	1.250000000	1
2022IRS0IBN00000620	LOCH	1	2021-11-04	132.0	21.1	1.405162546	2
2022IRS0IBN00000621	LOCH	1	2021-11-04	106.0	20.0	1.325000000	2
2022IRS0IBN00000622	LOCH	1	2021-11-04	74.0	17.8	1.312114433	1
2022IRS0IBN00000623	LOCH	1	2021-11-04	117.5	20.4	1.384035929	2
2022IRS0IBN00000624	LOCH	1	2021-11-04	162.5	23.1	1.318309633	2
2022IRS0IBN00000625	LOCH	1	2021-11-04	79.0	17.8	1.400770814	2
2022IRS0IBN00000626	LOCH	1	2021-11-04	159.5	22.2	1.457812816	2
2022IRS0IBN00000627	LOCH	1	2021-11-04	125.0	21.2	1.311905130	1
2022IRS0IBN00000628	LOCH	1	2021-11-04	81.0	18.9	1.199774442	2
2022IRS0IBN00000629	LOCH	1	2021-11-04	118.5	20.4	1.395814958	1
2022IRS0IBN00000630	LOCH	1	2021-11-04	161.5	23.5	1.244425609	1
2022IRS0IBN00000631	LOCH	1	2021-11-04	125.0	21.3	1.293514206	1
2022IRS0IBN00000632	LOCH	1	2021-11-04	141.0	23.0	1.158872360	2
2022IRS0IBN00000633	LOCH	1	2021-11-04	113.0	20.8	1.255707357	2
2022IRS0IBN00000634	LOCH	1	2021-11-04	90.0	19.0	1.312144627	2
2022IRS0IBN00000635	LOCH	1	2021-11-04	135.0	22.1	1.250710937	2
2022IRS0IBN00000636	LOCH	1	2021-11-04	114.0	20.4	1.342809327	2
2022IRS0IBN00000637	LOCH	1	2021-11-04	179.5	25.5	1.082539898	2
2022IRS0IBN00000638	LOCH	1	2021-11-04	127.0	21.6	1.260208683	2
2022IRS0IBN00000639	LOCH	1	2021-11-04	134.0	22.0	1.258452292	2
2022IRS0IBN00000640	LOCH	1	2021-11-04	96.0	19.7	1.255661431	2
2022IRS0IBN00000641	LOCH	1	2021-11-04	109.5	21.0	1.182377713	2
2022IRS0IBN00000642	LOCH	1	2021-11-04	108.0	20.8	1.200145084	2
2022IRS0IBN00000643	LOCH	1	2021-11-04	122.0	21.4	1.244854262	1
2022IRS0IBN00000644	LOCH	1	2021-11-04	119.0	21.7	1.164575796	2
2022IRS0IBN00000645	LOCH	1	2021-11-04	135.0	21.9	1.285290874	1
2022IRS0IBN00000646	LOCH	1	2021-11-04	114.0	21.0	1.230968578	2
2022IRS0IBN00000647	LOCH	1	2021-11-04	120.5	21.3	1.246947695	2
2022IRS0IBN00000648	LOCH	1	2021-11-04	104.0	19.5	1.402586018	2
2022IRS0IBN00000649	LOCH	1	2021-11-04	164.0	27.8	0.763324954	2
2022IRS0IBN00000650	LOCH	1	2021-11-04	91.0	19.5	1.227262766	1
2022IRS0IBN00000651	LOCH	1	2021-11-04	83.0	18.7	1.269267830	1
2022IRS0IBN00000652	LOCH	1	2021-11-04	119.0	21.7	1.164575796	1
2022IRS0IBN00000653	LOCH	1	2021-11-04	141.5	21.9	1.347175250	1
2022IRS0IBN00000654	LOCH	1	2021-11-04	134.5	21.7	1.316264240	1
2022IRS0IBN00000656	LOCH	1	2021-11-04	111.5	20.9	1.221338392	2
2022IRS0IBN00000658	LOCH	1	2021-11-04	147.0	23.1	1.192563176	2
2022IRS0IBN00000659	LOCH	1	2021-11-04	116.5	21.0	1.257963503	1
2022IRS0IBN00000660	LOCH	1	2021-11-04	102.0	19.8	1.314027944	2
2022IRS0IBN00000661	LOCH	1	2021-11-04	69.5	17.4	1.319280246	2
2022IRS0IBN00000662	LOCH	1	2021-11-04	101.0	20.1	1.243750309	2
2022IRS0IBN00000663	LOCH	1	2021-11-04	89.0	19.6	1.182011747	2
2022IRS0IBN00000664	LOCH	1	2021-11-04	126.5	22.0	1.188016529	1
2022IRS0IBN00000665	LOCH	1	2021-11-04	92.0	19.4	1.260035084	2
2022IRS0IBN00000666	LOCH	1	2021-11-04	128.5	22.1	1.190491521	2
2022IRS0IBN00000667	LOCH	1	2021-11-04	103.0	19.6	1.367946179	2
2022IRS0IBN00000668	LOCH	1	2021-11-04	94.5	19.8	1.217408242	1
2022IRS0IBN00000669	LOCH	1	2021-11-04	87.0	19.4	1.191554916	1
2022IRS0IBN00000670	LOCH	1	2021-11-04	109.0	20.3	1.302981904	1
2022IRS0IBN00000671	LOCH	1	2021-11-04	93.0	19.2	1.313951280	2
2022IRS0IBN00000672	LOCH	1	2021-11-04	82.5	19.0	1.202799242	2
2022IRS0IBN00000673	LOCH	1	2021-11-04	84.0	18.6	1.305390517	1
2022IRS0IBN00000674	LOCH	1	2021-11-04	114.0	20.8	1.266819811	2
2022IRS0IBN00000676	LOCH	1	2021-11-04	126.0	22.1	1.167330207	2
2022IRS0IBN00000677	LOCH	1	2021-11-04	89.0	18.1	1.500908724	2
2022IRS0IBN00000678	LOCH	1	2021-11-04	71.0	17.8	1.258920605	2
2022IRS0IBN00000679	LOCH	1	2021-11-04	82.0	18.1	1.382859724	2
2022IRS0IBN00000680	LOCH	1	2021-11-04	119.5	21.3	1.236599581	2
2022IRS0IBN00000681	LOCH	1	2021-11-04	143.5	21.8	1.385104117	2
2022IRS0IBN00000682	LOCH	1	2021-11-04	121.5	20.6	1.389871395	2
2022IRS0IBN00000683	LOCH	1	2021-11-04	149.5	22.5	1.312482853	1
2022IRS0IBN00000684	LOCH	1	2021-11-04	188.0	24.3	1.310204324	2
2022IRS0IBN00000685	LOCH	1	2021-11-04	85.0	19.7	1.111783559	2
2022IRS0IBN00000686	LOCH	1	2021-11-04	134.0	21.9	1.275770201	1
2022IRS0IBN00000687	LOCH	1	2021-11-04	128.0	21.7	1.252652957	2
2022IRS0IBN00000688	LOCH	1	2021-11-04	173.5	23.7	1.303330147	2
2022IRS0IBN00000689	LOCH	1	2021-11-04	104.5	20.0	1.306250000	2
2022IRS0IBN00000690	LOCH	1	2021-11-04	85.0	18.9	1.259022563	2
2022IRS0IBN00000691	LOCH	1	2021-11-04	90.5	18.2	1.501185688	1
2022IRS0IBN00000692	LOCH	1	2021-11-04	202.0	25.0	1.292800000	2
2022IRS0IBN00000693	LOCH	1	2021-11-04	116.5	21.3	1.205555240	1
2022IRS0IBN00000694	LOCH	1	2021-11-04	141.5	22.4	1.258961313	1
2022IRS0IBN00000695	LOCH	1	2021-11-04	91.5	18.8	1.377043141	2
2022IRS0IBN00000696	LOCH	1	2021-11-04	167.0	23.0	1.372565135	2
2022IRS0IBN00000697	LOCH	1	2021-11-04	104.5	20.9	1.144662439	2
2022IRS0IBN00000698	LOCH	1	2021-11-04	106.0	20.2	1.286031946	1
2022IRS0IBN00000699	LOCH	1	2021-11-04	134.0	21.3	1.386647229	1
2022IRS0IBN00000700	LOCH	1	2021-11-04	128.0	21.2	1.343390853	2
2022IRS0IBN00000701	LOCH	1	2021-11-04	106.5	20.0	1.331250000	2
2022IRS0IBN00000702	LOCH	1	2021-11-04	113.5	20.1	1.397679802	2
2022IRS0IBN00000703	LOCH	1	2021-11-04	165.0	23.4	1.287764273	2
2022IRS0IBN00000704	LOCH	1	2021-11-04	108.8	21.2	1.141882225	1
2022IRS0IBN00000705	LOCH	1	2021-11-04	147.4	23.5	1.135779163	2
2022IRS0IBN00000706	LOCH	1	2021-11-04	163.5	23.3	1.292557863	1
2022IRS0IBN00000707	LOCH	1	2021-11-04	68.5	17.1	1.369942188	2
2022IRS0IBN00000708	LOCH	1	2021-11-04	93.5	19.3	1.300587824	2
2022IRS0IBN00000709	LOCH	1	2021-11-04	146.0	22.5	1.281755830	1
2022IRS0IBN00000710	LOCH	1	2021-11-04	116.5	20.9	1.276106930	1
2022IRS0IBN00000714	LOCH	1	2021-11-04	169.0	23.7	1.269526196	2
2022IRS0IBN00000715	LOCH	1	2021-11-04	79.5	18.5	1.255601840	2
2022IRS0IBN00000716	LOCH	1	2021-11-04	96.0	19.5	1.294694786	1
2022IRS0IBN00000717	LOCH	1	2021-11-04	136.5	22.5	1.198353909	1
2022IRS0IBN00000718	LOCH	1	2021-11-04	115.5	20.9	1.265153222	2
2022IRS0IBN00000719	LOCH	1	2021-11-04	140.0	22.4	1.245615434	2
2022IRS0IBN00000720	LOCH	1	2021-11-04	81.5	18.7	1.246329254	2
2022IRS0IBN00000721	LOCH	1	2021-11-04	102.5	20.7	1.155614092	2
2022IRS0IBN00000722	LOCH	1	2021-11-04	114.0	20.4	1.342809327	2
2022IRS0IBN00000723	LOCH	1	2021-11-04	117.0	20.7	1.319091207	1
2022IRS0IBN00000724	LOCH	1	2021-11-04	61.0	17.2	1.198793817	2
2022IRS0IBN00000725	LOCH	1	2021-11-04	123.0	21.2	1.290914648	2
2022IRS0IBN00000726	LOCH	1	2021-11-04	185.0	24.0	1.338252315	1
2022IRS0IBN00000727	LOCH	1	2021-11-04	130.0	21.2	1.364381335	2
2022IRS0IBN00000728	LOCH	1	2021-11-04	121.5	21.6	1.205632716	2
2022IRS0IBN00000729	LOCH	1	2021-11-04	129.0	21.5	1.297998918	1
2022IRS0IBN00000730	LOCH	1	2021-11-04	166.0	25.6	0.989437103	1
2022IRS0IBN00000731	LOCH	1	2021-11-04	131.6	22.0	1.235912847	1
2022IRS0IBN00000732	LOCH	1	2021-11-04	122.1	20.3	1.459578812	2
2022IRS0IBN00000733	LOCH	1	2021-11-04	129.3	22.2	1.181788070	2
2022IRS0IBN00000734	LOCH	1	2021-11-04	139.5	23.1	1.131718116	2
2022IRS0IBN00000735	LOCH	1	2021-11-04	142.1	23.1	1.152811070	1
2022IRS0IBN00000736	LOCH	1	2021-11-04	137.9	22.5	1.210644719	2
2022IRS0IBN00000737	LOCH	1	2021-11-04	95.0	20.4	1.119007772	2
2022IRS0IBN00000738	LOCH	1	2021-11-04	112.5	21.8	1.085883019	2
2022IRS0IBN00000739	LOCH	1	2021-11-04	114.7	20.6	1.312084354	2
2022IRS0IBN00000740	LOCH	1	2021-11-04	87.7	18.5	1.385110457	2
2022IRS0IBN00000741	LOCH	1	2021-11-04	166.5	21.2	1.747457633	1
2022IRS0IBN00000742	LOCH	1	2021-11-04	151.4	23.5	1.166600850	1
2022IRS0IBN00000743	LOCH	1	2021-11-04	98.9	20.0	1.236250000	2
2022IRS0IBN00000744	LOCH	1	2021-11-04	103.4	20.6	1.182820595	2
2022IRS0IBN00000745	LOCH	1	2021-11-04	135.8	22.1	1.258122557	2
2022IRS0IBN00000748	LOCH	1	2021-11-04	101.9	20.0	1.273750000	2
2022IRS0IBN00000749	LOCH	1	2021-11-04	127.7	22.1	1.183079901	2
2022IRS0IBN00000750	LOCH	1	2021-11-04	88.9	19.6	1.180683644	2
2022IRS0IBN00000751	LOCH	2	2021-11-04	129.5	21.1	1.378549619	1
2022IRS0IBN00000752	LOCH	2	2021-11-04	111.4	21.2	1.169169852	1
2022IRS0IBN00000753	LOCH	2	2021-11-04	92.2	19.3	1.282504785	1
2022IRS0IBN00000754	LOCH	2	2021-11-04	88.5	20.6	1.012375461	1
2022IRS0IBN00000755	LOCH	2	2021-11-04	98.2	20.6	1.123336387	1
2022IRS0IBN00000756	LOCH	2	2021-11-04	102.8	20.3	1.228867337	1
2022IRS0IBN00000757	LOCH	2	2021-11-04	106.2	20.7	1.197328942	1
2022IRS0IBN00000758	LOCH	2	2021-11-04	131.0	22.8	1.105265858	1
2022IRS0IBN00000759	LOCH	2	2021-11-04	135.6	23.3	1.071992943	2
2022IRS0IBN00000760	LOCH	2	2021-11-04	96.2	19.0	1.402536813	1
2022IRS0IBN00000761	LOCH	2	2021-11-04	94.8	20.2	1.150149325	2
2022IRS0IBN00000763	LOCH	2	2021-11-04	90.6	19.7	1.185030475	1
2022IRS0IBN00000764	LOCH	2	2021-11-04	155.3	22.7	1.327681440	1
2022IRS0IBN00000765	LOCH	2	2021-11-04	128.5	21.5	1.292967915	1
2022IRS0IBN00000766	LOCH	2	2021-11-04	144.1	23.1	1.169036420	2
2022IRS0IBN00000767	LOCH	2	2021-11-04	136.5	22.9	1.136648556	1
2022IRS0IBN00000768	LOCH	2	2021-11-04	142.6	22.5	1.251906722	1
2022IRS0IBN00000769	LOCH	2	2021-11-04	140.6	23.3	1.111520707	2
2022IRS0IBN00000770	LOCH	2	2021-11-04	125.3	22.6	1.085489817	1
2022IRS0IBN00000771	LOCH	2	2021-11-04	92.7	22.7	0.792505277	2
2022IRS0IBN00000772	LOCH	2	2021-11-04	115.5	21.4	1.178530060	1
2022IRS0IBN00000773	LOCH	2	2021-11-04	115.8	21.4	1.181591177	1
2022IRS0IBN00000774	LOCH	2	2021-11-04	104.0	20.8	1.155695266	1
2022IRS0IBN00000775	LOCH	2	2021-11-04	144.0	22.3	1.298517787	1
2022IRS0IBN00000776	LOCH	2	2021-11-04	102.0	21.5	1.026324726	1
2022IRS0IBN00000777	LOCH	2	2021-11-04	139.0	23.0	1.142434454	1
2022IRS0IBN00000778	LOCH	2	2021-11-04	130.8	22.3	1.179486990	1
2022IRS0IBN00000779	LOCH	2	2021-11-04	141.1	22.3	1.272367082	1
2022IRS0IBN00000780	LOCH	2	2021-11-04	154.4	22.3	1.392299627	1
2022IRS0IBN00000781	LOCH	2	2021-11-04	131.6	22.3	1.186700978	1
2022IRS0IBN00000782	LOCH	2	2021-11-04	154.5	23.9	1.131709029	1
2022IRS0IBN00000783	LOCH	2	2021-11-04	123.1	22.9	1.025065474	1
2022IRS0IBN00000784	LOCH	2	2021-11-04	123.5	21.4	1.260159847	2
2022IRS0IBN00000785	LOCH	2	2021-11-04	127.5	22.2	1.165336264	1
2022IRS0IBN00000786	LOCH	2	2021-11-04	199.2	23.4	1.554682686	2
2022IRS0IBN00000787	LOCH	2	2021-11-04	95.4	21.6	0.946644947	1
2022IRS0IBN00000788	LOCH	2	2021-11-04	112.6	21.6	1.117318879	2
2022IRS0IBN00000789	LOCH	2	2021-11-04	121.1	20.6	1.385295687	1
2022IRS0IBN00000790	LOCH	2	2021-11-04	106.9	21.1	1.137968759	1
2022IRS0IBN00000791	LOCH	2	2021-11-04	96.5	20.2	1.170774366	2
2022IRS0IBN00000792	LOCH	2	2021-11-04	169.7	24.6	1.139925637	2
2022IRS0IBN00000793	LOCH	2	2021-11-04	121.4	21.7	1.188063039	1
2022IRS0IBN00000794	LOCH	2	2021-11-04	111.0	21.2	1.164971755	1
2022IRS0IBN00000795	LOCH	2	2021-11-04	93.9	18.6	1.459240114	1
2022IRS0IBN00000796	LOCH	2	2021-11-04	106.9	21.4	1.090778038	1
2022IRS0IBN00000797	LOCH	2	2021-11-04	140.8	22.2	1.286896831	1
2022IRS0IBN00000798	LOCH	2	2021-11-04	96.9	19.1	1.390668685	2
2022IRS0IBN00000799	LOCH	2	2021-11-04	158.6	23.5	1.222079886	1
2022IRS0IBN00000800	LOCH	2	2021-11-04	154.8	23.3	1.223779555	1
2022IRS0IBN00000801	LOCH	2	2021-11-04	132.8	22.5	1.165871056	1
2022IRS0IBN00000802	LOCH	2	2021-11-04	108.5	20.6	1.241160875	1
2022IRS0IBN00000803	LOCH	2	2021-11-04	119.3	21.8	1.151518615	1
2022IRS0IBN00000804	LOCH	2	2021-11-04	126.4	21.7	1.236994796	1
2022IRS0IBN00000805	LOCH	2	2021-11-04	153.0	22.7	1.308018418	1
2022IRS0IBN00000806	LOCH	2	2021-11-04	173.5	25.0	1.110400000	2
2022IRS0IBN00000807	LOCH	2	2021-11-04	130.9	21.5	1.317116732	1
2022IRS0IBN00000808	LOCH	2	2021-11-04	101.6	20.5	1.179321252	1
2022IRS0IBN00000809	LOCH	2	2021-11-04	237.0	26.0	1.348429677	1
2022IRS0IBN00000810	LOCH	2	2021-11-04	120.2	20.3	1.436866283	1
2022IRS0IBN00000811	LOCH	2	2021-11-04	103.6	20.0	1.295000000	1
2022IRS0IBN00000812	LOCH	2	2021-11-04	117.5	21.6	1.165941104	2
2022IRS0IBN00000813	LOCH	2	2021-11-04	106.1	20.3	1.268315413	2
2022IRS0IBN00000814	LOCH	2	2021-11-04	113.9	20.7	1.284140927	2
2022IRS0IBN00000815	LOCH	2	2021-11-04	126.4	22.1	1.171036018	1
2022IRS0IBN00000816	LOCH	2	2021-11-04	161.7	23.8	1.199441714	1
2022IRS0IBN00000817	LOCH	2	2021-11-04	196.0	24.5	1.332778009	1
2022IRS0IBN00000818	LOCH	2	2021-11-04	141.6	23.0	1.163803731	2
2022IRS0IBN00000819	LOCH	2	2021-11-04	155.6	23.9	1.139766505	1
2022IRS0IBN00000820	LOCH	2	2021-11-04	108.4	21.1	1.153936515	1
2022IRS0IBN00000821	LOCH	2	2021-11-04	123.3	21.9	1.173898998	1
2022IRS0IBN00000822	LOCH	2	2021-11-04	96.6	20.4	1.137854219	1
2022IRS0IBN00000823	LOCH	2	2021-11-04	124.0	21.8	1.196884394	1
2022IRS0IBN00000824	LOCH	2	2021-11-04	92.4	20.1	1.137846817	2
2022IRS0IBN00000825	LOCH	2	2021-11-04	105.1	21.3	1.087586744	1
2022IRS0IBN00000826	LOCH	2	2021-11-04	88.8	20.0	1.110000000	1
2022IRS0IBN00000827	LOCH	2	2021-11-04	91.9	19.4	1.258665480	1
2022IRS0IBN00000828	LOCH	2	2021-11-04	145.3	22.5	1.275610425	1
2022IRS0IBN00000829	LOCH	2	2021-11-04	186.1	23.1	1.509768756	1
2022IRS0IBN00000830	LOCH	2	2021-11-04	116.6	21.1	1.241226916	1
2022IRS0IBN00000831	LOCH	2	2021-11-04	89.3	20.3	1.067488844	1
2022IRS0IBN00000832	LOCH	2	2021-11-04	108.8	21.5	1.094746375	2
2022IRS0IBN00000833	LOCH	2	2021-11-04	135.4	23.2	1.084313112	1
2022IRS0IBN00000834	LOCH	2	2021-11-04	138.1	23.1	1.120360371	1
2022IRS0IBN00000835	LOCH	2	2021-11-04	150.1	23.4	1.171475257	1
2022IRS0IBN00000836	LOCH	2	2021-11-04	108.4	21.2	1.137684129	1
2022IRS0IBN00000837	LOCH	2	2021-11-04	101.4	21.1	1.079420319	1
2022IRS0IBN00000838	LOCH	2	2021-11-04	129.9	22.0	1.219947408	1
2022IRS0IBN00000839	LOCH	2	2021-11-04	116.9	21.9	1.112966690	1
2022IRS0IBN00000840	LOCH	2	2021-11-04	122.0	22.7	1.042995078	2
2022IRS0IBN00000841	LOCH	2	2021-11-04	101.2	20.6	1.157654199	2
2022IRS0IBN00000842	LOCH	2	2021-11-04	114.5	21.3	1.184859013	1
2022IRS0IBN00000843	LOCH	2	2021-11-04	114.7	21.1	1.221001091	1
2022IRS0IBN00000844	LOCH	2	2021-11-04	146.4	23.5	1.128073741	2
2022IRS0IBN00000845	LOCH	2	2021-11-04	124.5	23.0	1.023259637	1
2022IRS0IBN00000846	LOCH	2	2021-11-04	108.2	20.6	1.237729094	1
2022IRS0IBN00000847	LOCH	2	2021-11-04	133.7	23.0	1.098874003	1
2022IRS0IBN00000848	LOCH	2	2021-11-04	90.5	20.0	1.131250000	1
2022IRS0IBN00000849	LOCH	2	2021-11-04	122.1	22.5	1.071934156	1
2022IRS0IBN00000850	LOCH	2	2021-11-04	121.5	21.5	1.222533865	1
2022IRS0IBN00000851	LOCH	2	2021-11-04	105.5	21.0	1.139185833	1
2022IRS0IBN00000852	LOCH	2	2021-11-04	82.4	19.1	1.182570688	1
2022IRS0IBN00000853	LOCH	2	2021-11-04	116.4	21.8	1.123526963	1
2022IRS0IBN00000854	LOCH	2	2021-11-04	128.9	21.1	1.372162516	1
2022IRS0IBN00000855	LOCH	2	2021-11-04	97.3	20.1	1.198187179	1
2022IRS0IBN00000856	LOCH	2	2021-11-04	105.6	21.4	1.077513197	1
2022IRS0IBN00000857	LOCH	2	2021-11-04	112.1	20.5	1.301199925	1
2022IRS0IBN00000858	LOCH	2	2021-11-04	98.2	20.0	1.227500000	1
2022IRS0IBN00000859	LOCH	2	2021-11-04	130.6	21.9	1.243399912	1
2022IRS0IBN00000860	LOCH	2	2021-11-04	117.0	21.9	1.113918758	1
2022IRS0IBN00000861	LOCH	2	2021-11-04	114.3	21.8	1.103257147	1
2022IRS0IBN00000862	LOCH	2	2021-11-04	142.7	22.2	1.304262626	1
2022IRS0IBN00000863	LOCH	2	2021-11-04	136.0	23.3	1.075155164	1
2022IRS0IBN00000864	LOCH	2	2021-11-04	136.6	21.0	1.475002699	1
2022IRS0IBN00000865	LOCH	2	2021-11-04	99.2	20.9	1.086607789	1
2022IRS0IBN00000866	LOCH	2	2021-11-04	128.1	21.8	1.236458797	2
2022IRS0IBN00000867	LOCH	2	2021-11-04	113.9	21.6	1.130218653	1
2022IRS0IBN00000868	LOCH	2	2021-11-04	135.5	22.5	1.189574760	1
2022IRS0IBN00000869	LOCH	2	2021-11-04	93.4	19.8	1.203237353	1
2022IRS0IBN00000870	LOCH	2	2021-11-04	143.0	22.0	1.342975207	1
2022IRS0IBN00000871	LOCH	2	2021-11-04	129.3	22.0	1.214312547	1
2022IRS0IBN00000872	LOCH	2	2021-11-04	123.3	23.5	0.950078499	1
2022IRS0IBN00000873	LOCH	2	2021-11-04	118.0	21.2	1.238438442	2
2022IRS0IBN00000874	LOCH	2	2021-11-04	108.3	20.9	1.186286528	1
2022IRS0IBN00000875	LOCH	2	2021-11-04	118.2	21.8	1.140901092	1
2022IRS0IBN00000876	LOCH	2	2021-11-04	100.3	20.8	1.114579185	2
2022IRS0IBN00000877	LOCH	2	2021-11-04	124.0	21.3	1.283166092	2
2022IRS0IBN00000878	LOCH	2	2021-11-04	140.2	22.6	1.214570409	1
2022IRS0IBN00000879	LOCH	2	2021-11-04	149.5	22.1	1.385046556	1
2022IRS0IBN00000880	LOCH	2	2021-11-04	117.2	20.6	1.340682531	1
2022IRS0IBN00000881	LOCH	2	2021-11-04	93.5	19.1	1.341873292	1
2022IRS0IBN00000882	LOCH	2	2021-11-04	103.0	20.8	1.144582812	1
2022IRS0IBN00000883	LOCH	2	2021-11-04	128.7	21.8	1.242250174	1
2022IRS0IBN00000884	LOCH	2	2021-11-04	157.3	24.1	1.123770416	1
2022IRS0IBN00000885	LOCH	2	2021-11-04	112.4	20.9	1.231196729	1
2022IRS0IBN00000886	LOCH	2	2021-11-04	101.7	20.6	1.163373834	1
2022IRS0IBN00000887	LOCH	2	2021-11-04	104.6	20.4	1.232086452	1
2022IRS0IBN00000888	LOCH	2	2021-11-04	124.6	22.8	1.051268136	1
2022IRS0IBN00000889	LOCH	2	2021-11-04	191.5	25.1	1.211009678	2
2022IRS0IBN00000890	LOCH	2	2021-11-04	121.1	22.3	1.092017389	1
2022IRS0IBN00000891	LOCH	2	2021-11-04	156.5	23.3	1.237218994	1
2022IRS0IBN00000892	LOCH	2	2021-11-04	109.6	21.1	1.166710720	1
2022IRS0IBN00000893	LOCH	2	2021-11-04	80.9	18.5	1.277713067	1
2022IRS0IBN00000894	LOCH	2	2021-11-04	97.5	20.5	1.131730532	2
2022IRS0IBN00000895	LOCH	2	2021-11-04	74.8	19.2	1.056812428	1
2022IRS0IBN00000896	LOCH	2	2021-11-04	78.5	18.0	1.346021948	1
2022IRS0IBN00000897	LOCH	2	2021-11-04	116.3	20.3	1.390245830	1
2022IRS0IBN00000899	LOCH	2	2021-11-04	102.6	21.0	1.107871720	1
2022IRS0IBN00000900	LOCH	2	2021-11-04	147.6	22.7	1.261853062	2
2022IRS0IBN00000901	LOCH	2	2021-11-04	118.8	21.0	1.282798834	1
2022IRS0IBN00000902	LOCH	2	2021-11-04	129.4	22.3	1.166862511	1
2022IRS0IBN00000903	LOCH	2	2021-11-04	164.9	22.6	1.428549647	2
2022IRS0IBN00000904	LOCH	2	2021-11-04	112.5	20.6	1.286917958	1
2022IRS0IBN00000905	LOCH	2	2021-11-04	110.2	21.4	1.124450325	1
2022IRS0IBN00000906	LOCH	2	2021-11-04	128.2	22.0	1.203981968	1
2022IRS0IBN00000907	LOCH	2	2021-11-04	137.5	22.5	1.207133059	1
2022IRS0IBN00000908	LOCH	2	2021-11-04	105.8	21.2	1.110396502	1
2022IRS0IBN00000909	LOCH	2	2021-11-04	150.0	23.2	1.201233138	1
2022IRS0IBN00000910	LOCH	2	2021-11-04	141.2	21.4	1.440765753	2
2022IRS0IBN00000911	LOCH	2	2021-11-04	96.5	20.3	1.153557374	1
2022IRS0IBN00000912	LOCH	2	2021-11-04	106.4	20.1	1.310247850	1
2022IRS0IBN00000913	LOCH	2	2021-11-04	95.7	19.4	1.310710408	1
2022IRS0IBN00000914	LOCH	2	2021-11-04	88.5	19.2	1.250372993	1
2022IRS0IBN00000915	LOCH	2	2021-11-04	87.6	18.5	1.383531084	1
2022IRS0IBN00000917	LOCH	2	2021-11-04	114.0	21.1	1.213549471	1
2022IRS0IBN00000918	LOCH	2	2021-11-04	143.7	23.0	1.181063533	1
2022IRS0IBN00000919	LOCH	2	2021-11-04	149.6	23.3	1.182670681	1
2022IRS0IBN00000920	LOCH	2	2021-11-04	135.6	22.6	1.174720025	1
2022IRS0IBN00000921	LOCH	2	2021-11-04	122.1	21.7	1.194913485	1
2022IRS0IBN00000922	LOCH	2	2021-11-04	121.5	22.5	1.066666667	1
2022IRS0IBN00000923	LOCH	2	2021-11-04	150.3	23.1	1.219335002	1
2022IRS0IBN00000924	LOCH	2	2021-11-04	131.9	22.1	1.221990908	1
2022IRS0IBN00000925	LOCH	2	2021-11-04	139.8	22.8	1.179512725	1
2022IRS0IBN00000926	LOCH	2	2021-11-04	102.6	20.9	1.123850395	1
2022IRS0IBN00000927	LOCH	2	2021-11-04	197.3	25.0	1.262720000	1
2022IRS0IBN00000928	LOCH	2	2021-11-04	206.3	25.4	1.258919841	1
2022IRS0IBN00000929	LOCH	2	2021-11-04	151.0	23.2	1.209241359	1
2022IRS0IBN00000930	LOCH	2	2021-11-04	165.1	23.5	1.272165127	1
2022IRS0IBN00000931	LOCH	2	2021-11-04	135.0	21.0	1.457725948	2
2022IRS0IBN00000932	LOCH	2	2021-11-04	94.1	19.8	1.212255191	1
2022IRS0IBN00000933	LOCH	2	2021-11-04	96.3	20.5	1.117801541	1
2022IRS0IBN00000934	LOCH	2	2021-11-04	151.3	24.3	1.054435714	1
2022IRS0IBN00000935	LOCH	2	2021-11-04	131.5	21.6	1.304861746	1
2022IRS0IBN00000936	LOCH	2	2021-11-04	115.8	21.1	1.232710779	1
2022IRS0IBN00000937	LOCH	2	2021-11-04	129.4	22.0	1.215251690	1
2022IRS0IBN00000938	LOCH	2	2021-11-04	119.4	20.3	1.427303113	1
2022IRS0IBN00000940	LOCH	2	2021-11-04	152.4	22.8	1.285820738	2
2022IRS0IBN00000941	LOCH	2	2021-11-04	136.0	22.5	1.193964335	1
2022IRS0IBN00000943	LOCH	2	2021-11-04	83.9	19.1	1.204098067	2
2022IRS0IBN00000944	LOCH	2	2021-11-04	73.7	18.5	1.163998184	2
2022IRS0IBN00000945	LOCH	2	2021-11-04	104.0	19.6	1.381227210	1
2022IRS0IBN00000946	LOCH	2	2021-11-04	154.0	23.5	1.186634946	1
2022IRS0IBN00000947	LOCH	2	2021-11-04	141.4	23.0	1.162159941	1
2022IRS0IBN00000948	LOCH	2	2021-11-04	96.6	19.7	1.263509315	1
2022IRS0IBN00000949	LOCH	2	2021-11-04	117.5	21.2	1.233190822	1
2022IRS0IBN00000950	LOCH	2	2021-11-04	130.1	22.6	1.127072826	2
2022IRS0IBN00000951	LOCH	2	2021-11-04	136.0	21.4	1.387706391	2
2022IRS0IBN00000952	LOCH	2	2021-11-04	90.2	19.1	1.294513059	2
2022IRS0IBN00000953	LOCH	2	2021-11-04	108.2	20.3	1.293418734	1
2022IRS0IBN00000954	LOCH	2	2021-11-04	78.0	18.1	1.315403152	1
2022IRS0IBN00000955	LOCH	2	2021-11-04	115.8	22.0	1.087528174	1
2022IRS0IBN00000956	LOCH	2	2021-11-04	136.5	21.8	1.317538063	1
2022IRS0IBN00000957	LOCH	2	2021-11-04	107.6	20.7	1.213112939	1
2022IRS0IBN00000958	LOCH	2	2021-11-04	117.8	21.4	1.201998624	2
2022IRS0IBN00000959	LOCH	2	2021-11-04	104.8	21.6	1.039920236	1
2022IRS0IBN00000960	LOCH	2	2021-11-04	105.2	20.8	1.169030212	1
2022IRS0IBN00000961	LOCH	2	2021-11-04	170.1	24.9	1.101808890	1
2022IRS0IBN00000962	LOCH	2	2021-11-04	105.5	20.1	1.299164926	1
2022IRS0IBN00000963	LOCH	2	2021-11-04	142.3	22.3	1.283188063	1
2022IRS0IBN00000964	LOCH	2	2021-11-04	88.3	19.2	1.247547291	1
2022IRS0IBN00000965	LOCH	2	2021-11-04	99.1	20.5	1.150302520	1
2022IRS0IBN00000966	LOCH	2	2021-11-04	146.7	22.9	1.221584931	2
2022IRS0IBN00000967	LOCH	2	2021-11-04	107.3	21.2	1.126139363	2
2022IRS0IBN00000968	LOCH	2	2021-11-04	119.2	21.5	1.199391249	1
2022IRS0IBN00000969	LOCH	2	2021-11-04	93.7	19.8	1.207102141	1
2022IRS0IBN00000970	LOCH	2	2021-11-04	134.8	22.0	1.265965440	1
2022IRS0IBN00000971	LOCH	2	2021-11-04	145.0	23.2	1.161192033	1
2022IRS0IBN00000972	LOCH	2	2021-11-04	115.5	20.4	1.360477871	1
2022IRS0IBN00000973	LOCH	2	2021-11-04	137.2	22.1	1.271092893	2
2022IRS0IBN00000974	LOCH	2	2021-11-04	105.1	21.5	1.057516948	1
2022IRS0IBN00000975	LOCH	2	2021-11-04	94.9	19.1	1.361965513	2
2022IRS0IBN00000976	LOCH	2	2021-11-04	83.3	18.9	1.233842112	2
2022IRS0IBN00000977	LOCH	2	2021-11-04	153.7	22.4	1.367507801	2
2022IRS0IBN00000978	LOCH	2	2021-11-04	152.0	23.3	1.201644007	1
2022IRS0IBN00000979	LOCH	2	2021-11-04	116.3	21.0	1.255803909	1
2022IRS0IBN00000980	LOCH	2	2021-11-04	109.0	20.0	1.362500000	2
2022IRS0IBN00000981	LOCH	2	2021-11-04	121.1	20.0	1.513750000	1
2022IRS0IBN00000982	LOCH	2	2021-11-04	127.0	22.2	1.160766318	1
2022IRS0IBN00000983	LOCH	2	2021-11-04	92.1	19.7	1.204650185	1
2022IRS0IBN00000984	LOCH	2	2021-11-04	62.9	17.0	1.280276817	2
2022IRS0IBN00000985	LOCH	2	2021-11-04	127.9	22.1	1.184932806	1
2022IRS0IBN00000986	LOCH	2	2021-11-04	122.4	22.4	1.089023779	2
2022IRS0IBN00000987	LOCH	2	2021-11-04	88.7	18.6	1.378430224	2
2022IRS0IBN00000988	LOCH	2	2021-11-04	120.8	21.1	1.285936633	1
2022IRS0IBN00000989	LOCH	2	2021-11-04	132.4	22.0	1.243425995	2
2022IRS0IBN00000990	LOCH	2	2021-11-04	105.2	20.0	1.315000000	1
2022IRS0IBN00000991	LOCH	2	2021-11-04	109.0	21.0	1.176978728	1
2022IRS0IBN00000992	LOCH	2	2021-11-04	161.2	24.1	1.151632493	2
2022IRS0IBN00000993	LOCH	2	2021-11-04	107.0	19.9	1.357764810	2
2022IRS0IBN00000994	LOCH	2	2021-11-04	151.0	23.6	1.148790772	2
2022IRS0IBN00000995	LOCH	2	2021-11-04	130.9	22.1	1.212726382	1
2022IRS0IBN00000996	LOCH	2	2021-11-04	77.7	18.0	1.332304527	1
2022IRS0IBN00000997	LOCH	2	2021-11-04	111.6	21.6	1.107395976	1
2022IRS0IBN00000998	LOCH	2	2021-11-04	132.0	22.7	1.128486478	2
2022IRS0IBN00000999	LOCH	2	2021-11-04	126.9	21.6	1.259216392	2
2022IRS0IBN00001000	LOCH	2	2021-11-04	124.9	21.9	1.189132075	1
2022IRS0IBN00001001	RAS	1	2021-11-01	90.5	19.2	1.278630009	1
2022IRS0IBN00001002	RAS	1	2021-11-01	102.0	20.2	1.237502439	1
2022IRS0IBN00001003	RAS	1	2021-11-01	94.5	18.4	1.516974706	1
2022IRS0IBN00001004	RAS	1	2021-11-01	84.5	18.8	1.271695578	2
2022IRS0IBN00001005	RAS	1	2021-11-01	70.0	17.6	1.283985255	1
2022IRS0IBN00001006	RAS	1	2021-11-01	105.0	19.5	1.416072422	1
2022IRS0IBN00001007	RAS	1	2021-11-01	115.5	20.8	1.283488493	2
2022IRS0IBN00001008	RAS	1	2021-11-01	135.0	21.6	1.339591907	1
2022IRS0IBN00001009	RAS	1	2021-11-01	77.5	17.9	1.351271477	1
2022IRS0IBN00001010	RAS	1	2021-11-01	111.0	20.5	1.288431683	1
2022IRS0IBN00001011	RAS	1	2021-11-01	110.5	19.9	1.402177677	1
2022IRS0IBN00001012	RAS	1	2021-11-01	86.0	19.1	1.234236397	1
2022IRS0IBN00001013	RAS	1	2021-11-01	81.0	18.8	1.219021797	2
2022IRS0IBN00001014	RAS	1	2021-11-01	126.5	20.8	1.405725492	2
2022IRS0IBN00001015	RAS	1	2021-11-01	83.5	19.3	1.161487522	1
2022IRS0IBN00001016	RAS	1	2021-11-01	79.5	18.6	1.235458882	2
2022IRS0IBN00001017	RAS	1	2021-11-01	80.5	18.5	1.271395574	1
2022IRS0IBN00001018	RAS	1	2021-11-01	93.0	19.1	1.334697499	1
2022IRS0IBN00001019	RAS	1	2021-11-01	68.0	17.4	1.290806572	1
2022IRS0IBN00001020	RAS	1	2021-11-01	64.0	17.3	1.236066011	1
2022IRS0IBN00001021	RAS	1	2021-11-01	68.5	17.4	1.300297797	2
2022IRS0IBN00001022	RAS	1	2021-11-01	72.0	18.3	1.174841360	1
2022IRS0IBN00001023	RAS	1	2021-11-01	75.5	18.0	1.294581619	2
2022IRS0IBN00001024	RAS	1	2021-11-01	86.5	19.2	1.222115976	1
2022IRS0IBN00001025	RAS	1	2021-11-01	88.0	18.7	1.345729747	1
2022IRS0IBN00001026	RAS	1	2021-11-01	91.5	19.5	1.234005968	2
2022IRS0IBN00001027	RAS	1	2021-11-01	73.0	18.2	1.210901163	2
2022IRS0IBN00001028	RAS	1	2021-11-01	83.5	19.0	1.217378627	1
2022IRS0IBN00001029	RAS	1	2021-11-01	106.0	19.9	1.345075419	1
2022IRS0IBN00001030	RAS	1	2021-11-01	83.5	18.6	1.297620335	1
2022IRS0IBN00001031	RAS	1	2021-11-01	66.0	17.3	1.274693074	2
2022IRS0IBN00001032	RAS	1	2021-11-01	108.0	20.4	1.272135152	1
2022IRS0IBN00001033	RAS	1	2021-11-01	78.0	18.3	1.272744806	2
2022IRS0IBN00001034	RAS	1	2021-11-01	73.0	17.5	1.362099125	1
2022IRS0IBN00001035	RAS	1	2021-11-01	73.0	17.8	1.294383157	2
2022IRS0IBN00001036	RAS	1	2021-11-01	83.0	18.3	1.354331012	1
2022IRS0IBN00001037	RAS	1	2021-11-01	66.0	17.2	1.297055605	1
2022IRS0IBN00001038	RAS	1	2021-11-01	112.5	21.1	1.197581715	1
2022IRS0IBN00001039	RAS	1	2021-11-01	80.0	18.0	1.371742112	1
2022IRS0IBN00001040	RAS	1	2021-11-01	75.5	18.4	1.211974501	1
2022IRS0IBN00001041	RAS	1	2021-11-01	71.5	18.0	1.225994513	1
2022IRS0IBN00001042	RAS	1	2021-11-01	81.0	18.6	1.258769427	1
2022IRS0IBN00001043	RAS	1	2021-11-01	84.0	17.8	1.489427195	1
2022IRS0IBN00001044	RAS	1	2021-11-01	75.0	18.1	1.264810723	1
2022IRS0IBN00001046	RAS	1	2021-11-01	73.5	18.2	1.219195006	1
2022IRS0IBN00001047	RAS	1	2021-11-01	115.5	21.0	1.247165533	1
2022IRS0IBN00001048	RAS	1	2021-11-01	102.0	19.8	1.314027944	1
2022IRS0IBN00001049	RAS	1	2021-11-01	78.5	18.3	1.280903427	2
2022IRS0IBN00001050	RAS	1	2021-11-01	102.5	19.8	1.320469257	1
2022IRS0IBN00001051	RAS	1	2021-11-01	75.0	18.2	1.244076537	1
2022IRS0IBN00001052	RAS	1	2021-11-01	80.0	18.5	1.263498707	2
2022IRS0IBN00001053	RAS	1	2021-11-01	86.0	18.7	1.315144980	1
2022IRS0IBN00001054	RAS	1	2021-11-01	77.5	18.4	1.244079785	1
2022IRS0IBN00001055	RAS	1	2021-11-01	62.5	17.0	1.272135152	1
2022IRS0IBN00001056	RAS	1	2021-11-01	107.5	20.4	1.266245637	1
2022IRS0IBN00001057	RAS	1	2021-11-01	126.5	21.5	1.272843901	1
2022IRS0IBN00001058	RAS	1	2021-11-01	96.5	19.6	1.281619478	1
2022IRS0IBN00001059	RAS	1	2021-11-01	75.0	18.4	1.203948180	1
2022IRS0IBN00001060	RAS	1	2021-11-01	87.5	19.5	1.180060352	1
2022IRS0IBN00001061	RAS	1	2021-11-01	78.0	18.4	1.252106107	1
2022IRS0IBN00001062	RAS	1	2021-11-01	76.5	18.3	1.248268945	1
2022IRS0IBN00001063	RAS	1	2021-11-01	84.0	19.0	1.224668319	1
2022IRS0IBN00001064	RAS	1	2021-11-01	69.5	18.0	1.191700960	2
2022IRS0IBN00001065	RAS	1	2021-11-01	106.5	20.1	1.311479286	2
2022IRS0IBN00001066	RAS	1	2021-11-01	60.5	16.5	1.346801347	2
2022IRS0IBN00001067	RAS	1	2021-11-01	75.5	18.2	1.252370380	1
2022IRS0IBN00001068	RAS	1	2021-11-01	74.0	18.0	1.268861454	1
2022IRS0IBN00001069	RAS	1	2021-11-01	63.0	17.4	1.195894324	1
2022IRS0IBN00001070	RAS	1	2021-11-01	89.0	18.9	1.318270684	1
2022IRS0IBN00001071	RAS	1	2021-11-01	84.0	18.9	1.244210533	1
2022IRS0IBN00001072	RAS	1	2021-11-01	72.0	17.6	1.320670548	1
2022IRS0IBN00001073	RAS	1	2021-11-01	69.5	17.4	1.319280246	1
2022IRS0IBN00001074	RAS	1	2021-11-01	94.0	19.2	1.328079789	1
2022IRS0IBN00001075	RAS	1	2021-11-01	88.0	19.2	1.243308738	1
2022IRS0IBN00001076	RAS	1	2021-11-01	110.5	19.4	1.513411704	1
2022IRS0IBN00001077	RAS	1	2021-11-01	77.0	17.8	1.365308262	1
2022IRS0IBN00001078	RAS	1	2021-11-01	93.5	19.3	1.300587824	1
2022IRS0IBN00001079	RAS	1	2021-11-01	79.0	18.4	1.268158749	2
2022IRS0IBN00001080	RAS	1	2021-11-01	114.0	20.0	1.425000000	1
2022IRS0IBN00001081	RAS	1	2021-11-01	73.5	18.0	1.260288066	1
2022IRS0IBN00001082	RAS	1	2021-11-01	62.0	17.0	1.261958070	1
2022IRS0IBN00001083	RAS	1	2021-11-01	72.5	17.8	1.285517519	1
2022IRS0IBN00001084	RAS	1	2021-11-01	76.5	18.3	1.248268945	1
2022IRS0IBN00001086	RAS	1	2021-11-01	68.0	17.1	1.359942610	1
2022IRS0IBN00001087	RAS	1	2021-11-01	103.0	19.8	1.326910571	2
2022IRS0IBN00001088	RAS	1	2021-11-01	97.5	19.6	1.294900509	1
2022IRS0IBN00001089	RAS	1	2021-11-01	109.5	20.5	1.271020444	1
2022IRS0IBN00001090	RAS	1	2021-11-01	81.0	18.6	1.258769427	1
2022IRS0IBN00001091	RAS	1	2021-11-01	77.0	18.4	1.236053464	2
2022IRS0IBN00001092	RAS	1	2021-11-01	74.5	18.0	1.277434842	2
2022IRS0IBN00001093	RAS	1	2021-11-01	103.0	19.6	1.367946179	2
2022IRS0IBN00001094	RAS	1	2021-11-01	88.0	19.3	1.224082658	2
2022IRS0IBN00001095	RAS	1	2021-11-01	85.0	18.1	1.433452152	1
2022IRS0IBN00001096	RAS	1	2021-11-01	82.5	17.8	1.462830280	1
2022IRS0IBN00001097	RAS	1	2021-11-01	82.5	18.5	1.302983041	1
2022IRS0IBN00001098	RAS	1	2021-11-01	65.5	17.1	1.309944720	1
2022IRS0IBN00001099	RAS	1	2021-11-01	77.0	18.1	1.298539009	1
2022IRS0IBN00001100	RAS	1	2021-11-01	68.0	17.2	1.336360320	1
2022IRS0IBN00001101	RAS	1	2021-11-01	60.5	16.6	1.322607894	1
2022IRS0IBN00001102	RAS	1	2021-11-01	63.0	17.2	1.238098532	1
2022IRS0IBN00001103	RAS	1	2021-11-01	65.5	17.3	1.265036308	1
2022IRS0IBN00001105	RAS	1	2021-11-01	65.0	17.2	1.277403248	1
2022IRS0IBN00001106	RAS	1	2021-11-01	106.5	19.8	1.371999765	1
2022IRS0IBN00001107	RAS	1	2021-11-01	85.5	18.6	1.328701062	1
2022IRS0IBN00001108	RAS	1	2021-11-01	108.5	20.3	1.297004923	2
2022IRS0IBN00001109	RAS	1	2021-11-01	77.0	18.2	1.277251911	2
2022IRS0IBN00001110	RAS	1	2021-11-01	104.5	20.1	1.286850567	1
2022IRS0IBN00001111	RAS	1	2021-11-01	95.0	18.9	1.407142865	1
2022IRS0IBN00001112	RAS	1	2021-11-01	74.5	18.0	1.277434842	2
2022IRS0IBN00001113	RAS	1	2021-11-01	110.5	20.0	1.381250000	1
2022IRS0IBN00001114	RAS	1	2021-11-01	81.0	18.7	1.238683063	1
2022IRS0IBN00001115	RAS	1	2021-11-01	106.5	20.0	1.331250000	1
2022IRS0IBN00001116	RAS	1	2021-11-01	84.0	18.7	1.284560213	1
2022IRS0IBN00001117	RAS	1	2021-11-01	74.0	18.0	1.268861454	1
2022IRS0IBN00001118	RAS	1	2021-11-01	98.5	18.5	1.555682783	1
2022IRS0IBN00001119	RAS	1	2021-11-01	106.0	20.3	1.267120017	1
2022IRS0IBN00001120	RAS	1	2021-11-01	105.5	19.8	1.359117138	1
2022IRS0IBN00001121	RAS	1	2021-11-01	83.5	18.6	1.297620335	1
2022IRS0IBN00001122	RAS	1	2021-11-01	76.0	18.3	1.240110324	1
2022IRS0IBN00001123	RAS	1	2021-11-01	108.0	20.3	1.291027942	1
2022IRS0IBN00001124	RAS	1	2021-11-01	91.5	18.9	1.355300759	1
2022IRS0IBN00001125	RAS	1	2021-11-01	83.5	18.2	1.385071878	1
2022IRS0IBN00001126	RAS	1	2021-11-01	75.5	18.1	1.273242794	1
2022IRS0IBN00001127	RAS	1	2021-11-01	93.0	19.0	1.355882782	1
2022IRS0IBN00001128	RAS	1	2021-11-01	74.5	18.0	1.277434842	2
2022IRS0IBN00001129	RAS	1	2021-11-01	64.5	17.3	1.245722777	1
2022IRS0IBN00001130	RAS	1	2021-11-01	103.0	20.0	1.287500000	1
2022IRS0IBN00001131	RAS	1	2021-11-01	98.5	19.4	1.349059302	1
2022IRS0IBN00001132	RAS	1	2021-11-01	79.0	18.3	1.289062047	1
2022IRS0IBN00001133	RAS	1	2021-11-01	73.0	17.0	1.485853857	1
2022IRS0IBN00001134	RAS	1	2021-11-01	89.5	18.8	1.346943837	2
2022IRS0IBN00001135	RAS	1	2021-11-01	72.0	17.6	1.320670548	1
2022IRS0IBN00001136	RAS	1	2021-11-01	67.5	17.7	1.217261745	2
2022IRS0IBN00001137	RAS	1	2021-11-01	70.5	17.8	1.250054967	1
2022IRS0IBN00001138	RAS	1	2021-11-01	92.5	18.7	1.414545473	1
2022IRS0IBN00001139	RAS	1	2021-11-01	91.5	19.2	1.292758518	1
2022IRS0IBN00001141	RAS	1	2021-11-01	86.0	19.5	1.159830746	2
2022IRS0IBN00001142	RAS	1	2021-11-01	90.0	19.2	1.271565755	1
2022IRS0IBN00001143	RAS	1	2021-11-01	71.0	17.6	1.302327902	1
2022IRS0IBN00001144	RAS	1	2021-11-01	82.0	18.5	1.295086175	1
2022IRS0IBN00001145	RAS	1	2021-11-01	88.5	18.9	1.310864669	1
2022IRS0IBN00001146	RAS	1	2021-11-01	112.5	20.6	1.286917958	1
2022IRS0IBN00001147	RAS	1	2021-11-01	78.5	18.2	1.302133442	1
2022IRS0IBN00001148	RAS	1	2021-11-01	68.0	17.5	1.268804665	1
2022IRS0IBN00001149	RAS	1	2021-11-01	60.5	17.0	1.231426827	1
2022IRS0IBN00001150	RAS	1	2021-11-01	66.5	17.6	1.219785993	1
2022IRS0IBN00001151	RAS	1	2021-11-01	83.0	18.5	1.310879908	1
2022IRS0IBN00001152	RAS	1	2021-11-01	68.5	17.3	1.322976903	1
2022IRS0IBN00001153	RAS	1	2021-11-01	77.5	18.3	1.264586186	1
2022IRS0IBN00001154	RAS	1	2021-11-01	106.0	19.9	1.345075419	1
2022IRS0IBN00001155	RAS	1	2021-11-01	84.5	18.7	1.292206405	1
2022IRS0IBN00001156	RAS	1	2021-11-01	117.0	20.8	1.300157175	1
2022IRS0IBN00001157	RAS	1	2021-11-01	99.5	19.6	1.321462571	1
2022IRS0IBN00001158	RAS	1	2021-11-01	83.5	18.9	1.236804518	1
2022IRS0IBN00001159	RAS	1	2021-11-01	104.0	20.0	1.300000000	1
2022IRS0IBN00001160	RAS	1	2021-11-01	74.0	18.0	1.268861454	1
2022IRS0IBN00001161	RAS	1	2021-11-01	98.0	19.0	1.428779705	1
2022IRS0IBN00001162	RAS	1	2021-11-01	96.5	19.7	1.262201334	1
2022IRS0IBN00001163	RAS	1	2021-11-01	74.0	17.9	1.290246313	1
2022IRS0IBN00001164	RAS	1	2021-11-01	134.0	21.2	1.406362299	1
2022IRS0IBN00001165	RAS	1	2021-11-01	79.0	18.7	1.208098296	1
2022IRS0IBN00001166	RAS	1	2021-11-01	73.0	17.8	1.294383157	1
2022IRS0IBN00001167	RAS	1	2021-11-01	88.0	18.2	1.459716470	1
2022IRS0IBN00001168	RAS	1	2021-11-01	72.5	17.8	1.285517519	1
2022IRS0IBN00001169	RAS	1	2021-11-01	80.5	18.0	1.380315501	2
2022IRS0IBN00001170	RAS	1	2021-11-01	78.0	18.6	1.212148337	1
2022IRS0IBN00001171	RAS	1	2021-11-01	73.0	17.4	1.385718820	1
2022IRS0IBN00001172	RAS	1	2021-11-01	95.5	19.2	1.349272551	1
2022IRS0IBN00001173	RAS	1	2021-11-01	71.0	17.8	1.258920605	2
2022IRS0IBN00001174	RAS	1	2021-11-01	73.0	17.7	1.316446036	1
2022IRS0IBN00001175	RAS	1	2021-11-01	75.5	18.0	1.294581619	1
2022IRS0IBN00001176	RAS	1	2021-11-01	104.5	19.2	1.476429127	1
2022IRS0IBN00001177	RAS	1	2021-11-01	83.0	18.8	1.249121100	2
2022IRS0IBN00001178	RAS	1	2021-11-01	74.0	17.5	1.380758017	1
2022IRS0IBN00001179	RAS	1	2021-11-01	83.5	18.4	1.340395640	1
2022IRS0IBN00001180	RAS	1	2021-11-01	72.5	17.6	1.329841872	1
2022IRS0IBN00001181	RAS	1	2021-11-01	66.5	17.6	1.219785993	1
2022IRS0IBN00001182	RAS	1	2021-11-01	85.5	19.1	1.227060604	1
2022IRS0IBN00001183	RAS	1	2021-11-01	90.5	19.1	1.298818534	1
2022IRS0IBN00001184	RAS	1	2021-11-01	73.0	17.8	1.294383157	1
2022IRS0IBN00001185	RAS	1	2021-11-01	116.0	21.1	1.234839813	1
2022IRS0IBN00001186	RAS	1	2021-11-01	105.0	19.7	1.373379690	1
2022IRS0IBN00001187	RAS	1	2021-11-01	98.0	19.2	1.384593822	1
2022IRS0IBN00001188	RAS	1	2021-11-01	82.0	18.6	1.274309790	2
2022IRS0IBN00001189	RAS	1	2021-11-01	98.0	19.5	1.321667594	1
2022IRS0IBN00001190	RAS	1	2021-11-01	73.5	17.6	1.348184518	1
2022IRS0IBN00001191	RAS	1	2021-11-01	104.5	20.6	1.195403793	1
2022IRS0IBN00001192	RAS	1	2021-11-01	101.5	20.0	1.268750000	1
2022IRS0IBN00001193	RAS	1	2021-11-01	90.5	19.2	1.278630009	1
2022IRS0IBN00001194	RAS	1	2021-11-01	60.5	16.6	1.322607894	1
2022IRS0IBN00001195	RAS	1	2021-11-01	94.0	19.0	1.370462166	1
2022IRS0IBN00001196	RAS	1	2021-11-01	87.5	18.9	1.296052638	2
2022IRS0IBN00001197	RAS	1	2021-11-01	82.5	18.7	1.261621638	2
2022IRS0IBN00001198	RAS	1	2021-11-01	102.0	19.6	1.354665148	1
2022IRS0IBN00001199	RAS	1	2021-11-01	89.0	19.3	1.237992688	1
2022IRS0IBN00001200	RAS	1	2021-11-01	96.0	19.4	1.314819218	1
2022IRS0IBN00001201	RAS	1	2021-11-01	66.0	17.7	1.190211484	1
2022IRS0IBN00001202	RAS	1	2021-11-01	108.0	20.8	1.200145084	1
2022IRS0IBN00001203	RAS	1	2021-11-01	128.0	21.5	1.287936911	1
2022IRS0IBN00001204	RAS	1	2021-11-01	107.0	20.1	1.317636466	1
2022IRS0IBN00001205	RAS	1	2021-11-01	71.0	18.0	1.217421125	2
2022IRS0IBN00001206	RAS	1	2021-11-01	86.0	19.3	1.196262597	1
2022IRS0IBN00001207	RAS	1	2021-11-01	83.5	19.1	1.198357432	2
2022IRS0IBN00001208	RAS	1	2021-11-01	127.0	20.7	1.431834045	1
2022IRS0IBN00001209	RAS	1	2021-11-01	78.5	18.4	1.260132428	1
2022IRS0IBN00001210	RAS	1	2021-11-01	80.5	18.7	1.231036871	1
2022IRS0IBN00001211	RAS	1	2021-11-01	79.5	18.8	1.196447319	1
2022IRS0IBN00001212	RAS	1	2021-11-01	91.0	19.1	1.305994327	1
2022IRS0IBN00001213	RAS	1	2021-11-01	75.5	18.1	1.273242794	1
2022IRS0IBN00001214	RAS	1	2021-11-01	86.5	19.3	1.203217613	1
2022IRS0IBN00001215	RAS	1	2021-11-01	106.5	20.2	1.292098134	1
2022IRS0IBN00001216	RAS	1	2021-11-01	96.5	20.1	1.188335691	2
2022IRS0IBN00001217	RAS	1	2021-11-01	76.5	18.3	1.248268945	1
2022IRS0IBN00001218	RAS	1	2021-11-01	74.5	18.2	1.235782693	1
2022IRS0IBN00001219	RAS	1	2021-11-01	102.0	19.6	1.354665148	1
2022IRS0IBN00001220	RAS	1	2021-11-01	73.0	18.8	1.098624582	1
2022IRS0IBN00001221	RAS	1	2021-11-01	86.0	19.0	1.253827088	1
2022IRS0IBN00001222	RAS	1	2021-11-01	101.0	20.2	1.225370062	1
2022IRS0IBN00001223	RAS	1	2021-11-01	78.5	18.3	1.280903427	1
2022IRS0IBN00001224	RAS	1	2021-11-01	94.0	19.5	1.267721978	1
2022IRS0IBN00001225	RAS	1	2021-11-01	94.5	18.7	1.445130240	1
2022IRS0IBN00001226	RAS	1	2021-11-01	92.5	19.9	1.173768644	1
2022IRS0IBN00001227	RAS	1	2021-11-01	77.5	18.3	1.264586186	1
2022IRS0IBN00001228	RAS	1	2021-11-01	78.0	18.3	1.272744806	1
2022IRS0IBN00001229	RAS	1	2021-11-01	72.5	18.8	1.091099756	1
2022IRS0IBN00001230	RAS	1	2021-11-01	90.5	19.2	1.278630009	1
2022IRS0IBN00001231	RAS	1	2021-11-01	69.0	17.9	1.203067508	1
2022IRS0IBN00001232	RAS	1	2021-11-01	92.0	19.3	1.279722779	1
2022IRS0IBN00001233	RAS	1	2021-11-01	59.9	17.0	1.219214329	1
2022IRS0IBN00001234	RAS	1	2021-11-01	126.5	21.5	1.272843901	1
2022IRS0IBN00001235	RAS	1	2021-11-01	82.5	18.6	1.282079972	1
2022IRS0IBN00001236	RAS	1	2021-11-01	87.0	19.0	1.268406473	2
2022IRS0IBN00001237	RAS	1	2021-11-01	72.5	18.5	1.145045703	1
2022IRS0IBN00001238	RAS	1	2021-11-01	71.5	18.0	1.225994513	1
2022IRS0IBN00001239	RAS	1	2021-11-01	86.5	19.0	1.261116781	1
2022IRS0IBN00001240	RAS	1	2021-11-01	83.5	18.5	1.318776775	1
2022IRS0IBN00001241	RAS	1	2021-11-01	67.5	18.1	1.138329650	2
2022IRS0IBN00001242	RAS	1	2021-11-01	93.5	19.6	1.241776386	2
2022IRS0IBN00001243	RAS	1	2021-11-01	79.0	19.1	1.133775295	1
2022IRS0IBN00001244	RAS	1	2021-11-01	93.5	19.4	1.280579134	1
2022IRS0IBN00001245	RAS	1	2021-11-01	79.5	19.2	1.123216417	1
2022IRS0IBN00001246	RAS	1	2021-11-01	73.5	18.3	1.199317221	2
2022IRS0IBN00001247	RAS	1	2021-11-01	103.0	20.1	1.268379028	1
2022IRS0IBN00001248	RAS	1	2021-11-01	82.0	18.4	1.316316676	1
2022IRS0IBN00001249	RAS	1	2021-11-01	73.0	18.5	1.152942570	1
2022IRS0IBN00001250	RAS	1	2021-11-01	96.5	20.0	1.206250000	1
2022IRS0IBN00001251	RAS	1	2021-11-01	107.5	20.1	1.323793645	1
2022IRS0IBN00001252	RAS	1	2021-11-01	75.5	18.4	1.211974501	1
2022IRS0IBN00001253	RAS	1	2021-11-01	72.5	18.0	1.243141289	2
2022IRS0IBN00001254	RAS	1	2021-11-01	83.0	17.9	1.447168162	1
2022IRS0IBN00001255	RAS	1	2021-11-01	102.5	20.0	1.281250000	2
2022IRS0IBN00001256	RAS	1	2021-11-01	100.5	19.5	1.355383604	1
2022IRS0IBN00001257	RAS	1	2021-11-01	66.5	17.0	1.353551801	1
2022IRS0IBN00001258	RAS	1	2021-11-01	90.5	19.3	1.258857733	2
2022IRS0IBN00001259	RAS	1	2021-11-01	62.5	17.6	1.146415407	2
2022IRS0IBN00001260	RAS	1	2021-11-01	87.0	18.6	1.352011607	1
2022IRS0IBN00001261	RAS	1	2021-11-01	114.5	20.9	1.254199515	1
2022IRS0IBN00001262	RAS	1	2021-11-01	77.5	18.2	1.285545755	1
2022IRS0IBN00001263	RAS	1	2021-11-01	102.0	20.1	1.256064668	2
2022IRS0IBN00001264	RAS	1	2021-11-01	134.0	22.1	1.241446411	2
2022IRS0IBN00001265	RAS	1	2021-11-01	98.0	19.9	1.243560293	1
2022IRS0IBN00001266	RAS	1	2021-11-01	74.0	18.2	1.227488850	1
2022IRS0IBN00001267	RAS	1	2021-11-01	85.0	18.8	1.279220404	1
2022IRS0IBN00001268	RAS	1	2021-11-01	72.5	18.3	1.182999980	1
2022IRS0IBN00001269	RAS	1	2021-11-01	78.0	19.2	1.102023655	1
2022IRS0IBN00001270	RAS	1	2021-11-01	77.5	18.5	1.224014372	1
2022IRS0IBN00001271	RAS	1	2021-11-01	60.5	17.6	1.109730114	1
2022IRS0IBN00001272	RAS	1	2021-11-01	89.5	19.4	1.225795000	1
2022IRS0IBN00001273	RAS	1	2021-11-01	68.5	17.6	1.256471286	1
2022IRS0IBN00001274	RAS	1	2021-11-01	74.5	18.1	1.256378651	1
2022IRS0IBN00001275	RAS	1	2021-11-01	72.0	18.0	1.234567901	1
2022IRS0IBN00001276	RAS	1	2021-11-01	64.0	17.5	1.194169096	1
2022IRS0IBN00001277	RAS	1	2021-11-01	75.0	18.3	1.223793083	1
2022IRS0IBN00001278	RAS	1	2021-11-01	85.0	19.4	1.164162849	1
2022IRS0IBN00001279	RAS	1	2021-11-01	67.5	17.8	1.196861139	1
2022IRS0IBN00001280	RAS	1	2021-11-01	79.0	18.8	1.188922493	1
2022IRS0IBN00001281	RAS	1	2021-11-01	122.5	21.7	1.198828026	1
2022IRS0IBN00001282	RAS	1	2021-11-01	90.5	19.6	1.201933293	2
2022IRS0IBN00001283	RAS	1	2021-11-01	72.5	18.1	1.222650365	1
2022IRS0IBN00001284	RAS	1	2021-11-01	72.0	18.0	1.234567901	1
2022IRS0IBN00001285	RAS	1	2021-11-01	95.0	19.9	1.205492121	2
2022IRS0IBN00001286	RAS	1	2021-11-01	72.0	16.8	1.518464529	1
2022IRS0IBN00001287	RAS	1	2021-11-01	77.0	18.5	1.216117505	1
2022IRS0IBN00001288	RAS	1	2021-11-01	76.5	18.1	1.290106937	1
2022IRS0IBN00001289	RAS	1	2021-11-01	94.0	20.0	1.175000000	2
2022IRS0IBN00001290	RAS	1	2021-11-01	107.0	20.3	1.279073979	1
2022IRS0IBN00001291	RAS	1	2021-11-01	67.0	17.5	1.250145773	1
2022IRS0IBN00001292	RAS	1	2021-11-01	81.5	18.4	1.308290355	1
2022IRS0IBN00001293	RAS	1	2021-11-01	82.5	19.4	1.129922765	1
2022IRS0IBN00001294	RAS	1	2021-11-01	67.5	17.2	1.326534142	1
2022IRS0IBN00001295	RAS	1	2021-11-01	84.5	19.1	1.212709018	1
2022IRS0IBN00001296	RAS	1	2021-11-01	84.5	18.9	1.251616548	1
2022IRS0IBN00001297	RAS	1	2021-11-01	74.0	18.1	1.247946580	1
2022IRS0IBN00001298	RAS	1	2021-11-01	79.5	18.9	1.177556397	1
2022IRS0IBN00001299	RAS	1	2021-11-01	65.0	17.8	1.152532948	1
2022IRS0IBN00001300	RAS	1	2021-11-01	90.0	19.1	1.291642741	1
2022IRS0IBN00001301	RAS	1	2021-11-01	118.5	20.8	1.316825856	2
2022IRS0IBN00001302	RAS	1	2021-11-01	80.5	18.8	1.211496971	1
2022IRS0IBN00001303	RAS	1	2021-11-01	97.0	19.8	1.249614809	1
2022IRS0IBN00001304	RAS	1	2021-11-01	97.5	19.2	1.377529568	2
2022IRS0IBN00001305	RAS	1	2021-11-01	109.5	20.4	1.289803695	1
2022IRS0IBN00001306	RAS	1	2021-11-01	76.0	18.4	1.220000822	1
2022IRS0IBN00001307	RAS	1	2021-11-01	101.0	20.6	1.155366345	1
2022IRS0IBN00001308	RAS	1	2021-11-01	95.5	19.5	1.287951584	1
2022IRS0IBN00001309	RAS	1	2021-11-01	83.5	19.1	1.198357432	1
2022IRS0IBN00001310	RAS	1	2021-11-01	70.5	18.4	1.131711289	1
2022IRS0IBN00001311	RAS	1	2021-11-01	50.0	16.2	1.176047764	1
2022IRS0IBN00001312	RAS	1	2021-11-01	72.0	18.2	1.194313475	2
2022IRS0IBN00001313	RAS	1	2021-11-01	73.5	18.4	1.179869216	1
2022IRS0IBN00001314	RAS	1	2021-11-01	88.5	19.4	1.212098966	2
2022IRS0IBN00001315	RAS	1	2021-11-01	107.0	21.2	1.122990791	2
2022IRS0IBN00001316	RAS	1	2021-11-01	73.5	18.1	1.239514508	1
2022IRS0IBN00001317	RAS	1	2021-11-01	87.0	19.2	1.229180230	1
2022IRS0IBN00001319	RAS	1	2021-11-01	53.5	16.6	1.169578882	2
2022IRS0IBN00001320	RAS	1	2021-11-01	74.5	18.8	1.121199060	1
2022IRS0IBN00001321	RAS	1	2021-11-01	97.5	19.5	1.314924392	1
2022IRS0IBN00001322	RAS	1	2021-11-01	95.0	20.1	1.169864152	1
2022IRS0IBN00001323	RAS	1	2021-11-01	115.0	21.1	1.224194642	1
2022IRS0IBN00001324	RAS	1	2021-11-01	70.5	17.9	1.229221150	1
2022IRS0IBN00001325	RAS	1	2021-11-01	85.0	19.7	1.111783559	1
2022IRS0IBN00001326	RAS	1	2021-11-01	86.5	19.6	1.148809170	1
2022IRS0IBN00001327	RAS	1	2021-11-01	64.5	17.8	1.143667310	1
2022IRS0IBN00001328	RAS	1	2021-11-01	76.5	18.5	1.208220638	1
2022IRS0IBN00001329	RAS	1	2021-11-01	81.0	18.6	1.258769427	1
2022IRS0IBN00001330	RAS	1	2021-11-01	73.0	18.3	1.191158601	1
2022IRS0IBN00001331	RAS	1	2021-11-01	53.0	16.5	1.179842502	1
2022IRS0IBN00001332	RAS	1	2021-11-01	98.0	20.6	1.121048533	2
2022IRS0IBN00001333	RAS	1	2021-11-01	115.5	20.8	1.283488493	2
2022IRS0IBN00001334	RAS	1	2021-11-01	105.5	20.0	1.318750000	1
2022IRS0IBN00001335	RAS	1	2021-11-01	81.5	18.4	1.308290355	1
2022IRS0IBN00001336	RAS	1	2021-11-01	67.5	17.8	1.196861139	1
2022IRS0IBN00001337	RAS	1	2021-11-01	97.0	19.8	1.249614809	2
2022IRS0IBN00001338	RAS	1	2021-11-01	114.5	21.1	1.218872057	1
2022IRS0IBN00001339	RAS	1	2021-11-01	62.5	17.2	1.228272353	2
2022IRS0IBN00001340	RAS	1	2021-11-01	94.0	19.4	1.287427151	1
2022IRS0IBN00001341	RAS	1	2021-11-01	60.0	17.0	1.221249746	1
2022IRS0IBN00001342	RAS	1	2021-11-01	79.5	18.8	1.196447319	2
2022IRS0IBN00001343	RAS	1	2021-11-01	92.0	19.6	1.221854839	1
2022IRS0IBN00001344	RAS	1	2021-11-01	88.0	19.1	1.262939569	2
2022IRS0IBN00001346	RAS	1	2021-11-01	81.0	18.5	1.279292441	1
2022IRS0IBN00001347	RAS	1	2021-11-01	84.0	19.3	1.168442537	1
2022IRS0IBN00001348	RAS	1	2021-11-01	88.0	18.4	1.412632531	1
2022IRS0IBN00001349	RAS	1	2021-11-01	82.5	19.2	1.165601942	1
2022IRS0IBN00001350	RAS	1	2021-11-01	93.0	19.5	1.254235574	1
2022IRS0IBN00001351	RAS	1	2021-11-01	81.5	19.0	1.188219857	1
2022IRS0IBN00001352	RAS	1	2021-11-01	80.0	19.0	1.166350780	1
2022IRS0IBN00001353	RAS	1	2021-11-01	77.0	18.5	1.216117505	1
2022IRS0IBN00001354	RAS	1	2021-11-01	93.0	19.5	1.254235574	1
2022IRS0IBN00001355	RAS	1	2021-11-01	77.0	18.5	1.216117505	1
2022IRS0IBN00001356	RAS	1	2021-11-01	140.5	22.1	1.301665827	1
2022IRS0IBN00001357	RAS	1	2021-11-01	95.5	20.2	1.158641989	1
2022IRS0IBN00001358	RAS	1	2021-11-01	66.0	17.5	1.231486880	1
2022IRS0IBN00001359	RAS	1	2021-11-01	77.5	18.4	1.244079785	1
2022IRS0IBN00001360	RAS	1	2021-11-01	65.5	17.8	1.161398586	1
2022IRS0IBN00001361	RAS	1	2021-11-01	96.0	20.2	1.164708178	1
2022IRS0IBN00001362	RAS	1	2021-11-01	58.0	16.5	1.291148399	1
2022IRS0IBN00001363	RAS	1	2021-11-01	71.0	17.9	1.237939030	1
2022IRS0IBN00001364	RAS	1	2021-11-01	103.5	20.3	1.237235111	1
2022IRS0IBN00001365	RAS	1	2021-11-01	59.5	17.1	1.189949784	1
2022IRS0IBN00001366	RAS	1	2021-11-01	78.0	18.8	1.173872841	1
2022IRS0IBN00001367	RAS	1	2021-11-01	106.0	20.5	1.230394219	1
2022IRS0IBN00001368	RAS	1	2021-11-01	64.5	17.7	1.163161223	2
2022IRS0IBN00001369	RAS	1	2021-11-01	72.0	18.4	1.155790252	1
2022IRS0IBN00001370	RAS	1	2021-11-01	70.5	17.7	1.271362267	1
2022IRS0IBN00001371	RAS	1	2021-11-01	93.0	20.0	1.162500000	1
2022IRS0IBN00001372	RAS	1	2021-11-01	96.0	19.7	1.255661431	2
2022IRS0IBN00001373	RAS	1	2021-11-01	93.5	19.8	1.204525615	1
2022IRS0IBN00001374	RAS	1	2021-11-01	58.5	17.4	1.110473301	1
2022IRS0IBN00001375	RAS	1	2021-11-01	89.0	19.1	1.277291155	1
2022IRS0IBN00001376	RAS	1	2021-11-01	93.5	19.5	1.260978776	2
2022IRS0IBN00001377	RAS	1	2021-11-01	65.5	17.9	1.142042345	2
2022IRS0IBN00001378	RAS	1	2021-11-01	64.0	17.3	1.236066011	1
2022IRS0IBN00001379	RAS	1	2021-11-01	81.0	18.6	1.258769427	1
2022IRS0IBN00001380	RAS	1	2021-11-01	79.0	18.5	1.247704973	1
2022IRS0IBN00001381	RAS	1	2021-11-01	79.0	18.5	1.247704973	1
2022IRS0IBN00001382	RAS	1	2021-11-01	93.5	19.2	1.321015535	1
2022IRS0IBN00001383	RAS	1	2021-11-01	84.5	18.9	1.251616548	1
2022IRS0IBN00001384	RAS	1	2021-11-01	65.0	17.1	1.299945142	2
2022IRS0IBN00001385	RAS	1	2021-11-01	88.0	19.0	1.282985858	1
2022IRS0IBN00001386	RAS	1	2021-11-01	46.5	15.7	1.201583610	1
2022IRS0IBN00001387	RAS	1	2021-11-01	81.5	18.9	1.207180457	2
2022IRS0IBN00001388	RAS	1	2021-11-01	77.0	18.5	1.216117505	1
2022IRS0IBN00001389	RAS	1	2021-11-01	106.5	20.4	1.254466608	1
2022IRS0IBN00001390	RAS	1	2021-11-01	95.0	19.6	1.261697932	1
2022IRS0IBN00001391	RAS	1	2021-11-01	99.5	19.7	1.301440754	1
2022IRS0IBN00001392	RAS	1	2021-11-01	66.5	17.5	1.240816327	1
2022IRS0IBN00001393	RAS	1	2021-11-01	110.0	19.9	1.395832982	1
2022IRS0IBN00001394	RAS	1	2021-11-01	71.0	18.3	1.158524119	1
2022IRS0IBN00001395	RAS	1	2021-11-01	106.5	20.0	1.331250000	1
2022IRS0IBN00001396	RAS	1	2021-11-01	81.0	19.3	1.126712446	2
2022IRS0IBN00001397	RAS	1	2021-11-01	90.0	19.4	1.232643017	1
2022IRS0IBN00001398	RAS	1	2021-11-01	84.5	18.2	1.401659565	2
2022IRS0IBN00001399	RAS	1	2021-11-01	106.5	20.8	1.183476402	1
2022IRS0IBN00001400	RAS	1	2021-11-01	88.0	19.2	1.243308738	2
2022IRS0IBN00001401	RAS	1	2021-11-01	71.0	18.0	1.217421125	1
2022IRS0IBN00001402	RAS	1	2021-11-01	87.0	19.1	1.248587983	1
2022IRS0IBN00001403	RAS	1	2021-11-01	70.0	17.8	1.241189329	1
2022IRS0IBN00001404	RAS	1	2021-11-01	67.0	17.1	1.339943454	2
2022IRS0IBN00001405	RAS	1	2021-11-01	145.5	22.0	1.366453794	1
2022IRS0IBN00001406	RAS	1	2021-11-01	74.0	18.3	1.207475842	1
2022IRS0IBN00001407	RAS	1	2021-11-01	79.0	18.7	1.208098296	1
2022IRS0IBN00001408	RAS	1	2021-11-01	71.0	17.8	1.258920605	2
2022IRS0IBN00001409	RAS	1	2021-11-01	76.5	18.4	1.228027143	1
2022IRS0IBN00001410	RAS	1	2021-11-01	88.0	19.6	1.168730716	1
2022IRS0IBN00001411	RAS	1	2021-11-01	98.0	19.6	1.301541025	2
2022IRS0IBN00001412	RAS	1	2021-11-01	96.5	19.6	1.281619478	1
2022IRS0IBN00001413	RAS	1	2021-11-01	88.0	18.6	1.367551970	1
2022IRS0IBN00001414	RAS	1	2021-11-01	70.0	18.2	1.161138101	1
2022IRS0IBN00001415	RAS	1	2021-11-01	69.0	17.6	1.265642609	2
2022IRS0IBN00001416	RAS	1	2021-11-01	60.0	17.1	1.199949362	2
2022IRS0IBN00001417	RAS	1	2021-11-01	81.5	19.0	1.188219857	2
2022IRS0IBN00001418	RAS	1	2021-11-01	97.0	19.4	1.328515251	1
2022IRS0IBN00001419	RAS	1	2021-11-01	63.0	17.6	1.155586730	1
2022IRS0IBN00001420	RAS	1	2021-11-01	108.0	20.6	1.235441240	1
2022IRS0IBN00001421	RAS	1	2021-11-01	91.5	19.4	1.253187067	2
2022IRS0IBN00001422	RAS	1	2021-11-01	97.0	20.3	1.159534355	1
2022IRS0IBN00001423	RAS	1	2021-11-01	63.0	17.7	1.136110962	1
2022IRS0IBN00001424	RAS	1	2021-11-01	102.5	20.1	1.262221848	1
2022IRS0IBN00001425	RAS	1	2021-11-01	79.0	18.7	1.208098296	1
2022IRS0IBN00001426	RAS	1	2021-11-01	83.0	18.1	1.399723867	2
2022IRS0IBN00001427	RAS	1	2021-11-01	52.5	18.5	0.829171026	1
2022IRS0IBN00001429	RAS	1	2021-11-01	86.0	19.2	1.215051722	1
2022IRS0IBN00001430	RAS	1	2021-11-01	80.0	18.6	1.243229064	1
2022IRS0IBN00001431	RAS	1	2021-11-01	66.5	17.6	1.219785993	2
2022IRS0IBN00001432	RAS	1	2021-11-01	76.5	18.3	1.248268945	1
2022IRS0IBN00001433	RAS	1	2021-11-01	86.0	19.1	1.234236397	2
2022IRS0IBN00001434	RAS	1	2021-11-01	75.0	18.4	1.203948180	1
2022IRS0IBN00001435	RAS	1	2021-11-01	88.0	19.1	1.262939569	1
2022IRS0IBN00001436	RAS	1	2021-11-01	85.0	18.6	1.320930880	1
2022IRS0IBN00001437	RAS	1	2021-11-01	76.5	18.8	1.151298364	1
2022IRS0IBN00001439	RAS	1	2021-11-01	70.5	17.2	1.385491215	1
2022IRS0IBN00001440	RAS	1	2021-11-01	63.5	17.2	1.247924711	1
2022IRS0IBN00001442	RAS	1	2021-11-01	63.0	17.5	1.175510204	1
2022IRS0IBN00001443	RAS	1	2021-11-01	83.0	19.0	1.210088934	1
2022IRS0IBN00001444	RAS	1	2021-11-01	71.0	18.2	1.177725788	1
2022IRS0IBN00001445	RAS	1	2021-11-01	85.0	18.3	1.386965494	1
2022IRS0IBN00001446	RAS	1	2021-11-01	100.5	20.3	1.201373223	2
2022IRS0IBN00001447	RAS	1	2021-11-01	57.5	16.7	1.234577709	2
2022IRS0IBN00001448	RAS	1	2021-11-01	82.5	19.8	1.062816719	2
2022IRS0IBN00001449	RAS	1	2021-11-01	82.0	18.3	1.338013771	2
2022IRS0IBN00001450	RAS	1	2021-11-01	104.0	19.6	1.381227210	1
2022IRS0IBN00001451	RAS	1	2021-11-01	87.0	18.8	1.309319708	1
2022IRS0IBN00001452	RAS	1	2021-11-01	73.0	18.1	1.231082437	2
2022IRS0IBN00001453	RAS	1	2021-11-01	71.0	17.9	1.237939030	2
2022IRS0IBN00001454	RAS	1	2021-11-01	82.5	18.3	1.346172391	2
2022IRS0IBN00001455	RAS	1	2021-11-01	78.0	18.6	1.212148337	1
2022IRS0IBN00001456	RAS	1	2021-11-01	63.0	17.3	1.216752480	1
2022IRS0IBN00001457	RAS	1	2021-11-01	72.5	17.8	1.285517519	1
2022IRS0IBN00001458	RAS	1	2021-11-01	68.5	17.5	1.278134111	1
2022IRS0IBN00001459	RAS	1	2021-11-01	66.0	18.3	1.076937913	2
2022IRS0IBN00001460	RAS	1	2021-11-01	84.5	18.8	1.271695578	1
2022IRS0IBN00001461	RAS	1	2021-11-01	71.0	18.1	1.197354151	1
2022IRS0IBN00001462	RAS	1	2021-11-01	72.0	18.0	1.234567901	1
2022IRS0IBN00001463	RAS	1	2021-11-01	86.5	19.3	1.203217613	1
2022IRS0IBN00001464	RAS	1	2021-11-01	81.0	19.1	1.162478467	1
2022IRS0IBN00001465	RAS	1	2021-11-01	65.5	17.2	1.287229426	1
2022IRS0IBN00001466	RAS	1	2021-11-01	83.0	18.8	1.249121100	2
2022IRS0IBN00001467	RAS	1	2021-11-01	81.5	19.2	1.151473434	1
2022IRS0IBN00001468	RAS	1	2021-11-01	82.5	18.3	1.346172391	1
2022IRS0IBN00001469	RAS	1	2021-11-01	86.0	18.5	1.358261110	2
2022IRS0IBN00001470	RAS	1	2021-11-01	86.0	19.0	1.253827088	1
2022IRS0IBN00001471	RAS	1	2021-11-01	80.0	18.8	1.203972145	1
2022IRS0IBN00001472	RAS	1	2021-11-01	87.6	18.6	1.361335825	1
2022IRS0IBN00001473	RAS	1	2021-11-01	70.0	17.8	1.241189329	1
2022IRS0IBN00001474	RAS	1	2021-11-01	66.0	17.6	1.210614669	1
2022IRS0IBN00001475	RAS	1	2021-11-01	80.5	19.5	1.085655524	1
2022IRS0IBN00001476	RAS	1	2021-11-01	67.0	18.0	1.148834019	2
2022IRS0IBN00001477	RAS	1	2021-11-01	96.0	19.8	1.236732183	1
2022IRS0IBN00001478	RAS	1	2021-11-01	102.5	20.5	1.189767995	1
2022IRS0IBN00001479	RAS	1	2021-11-01	79.0	18.3	1.289062047	2
2022IRS0IBN00001480	RAS	1	2021-11-01	61.5	17.8	1.090473482	1
2022IRS0IBN00001481	RAS	1	2021-11-01	82.0	18.9	1.214586473	1
2022IRS0IBN00001482	RAS	1	2021-11-01	84.0	18.6	1.305390517	1
2022IRS0IBN00001483	RAS	1	2021-11-01	71.5	18.2	1.186019632	2
2022IRS0IBN00001484	RAS	1	2021-11-01	89.5	19.1	1.284466948	1
2022IRS0IBN00001485	RAS	1	2021-11-01	74.0	18.0	1.268861454	1
2022IRS0IBN00001486	RAS	1	2021-11-01	110.0	20.8	1.222369993	2
2022IRS0IBN00001487	RAS	1	2021-11-01	59.0	17.2	1.159489102	2
2022IRS0IBN00001488	RAS	1	2021-11-01	79.5	18.8	1.196447319	1
2022IRS0IBN00001489	RAS	1	2021-11-01	70.0	17.7	1.262345514	2
2022IRS0IBN00001490	RAS	1	2021-11-01	67.0	17.6	1.228957316	1
2022IRS0IBN00001491	RAS	1	2021-11-01	106.0	20.1	1.305322106	2
2022IRS0IBN00001492	RAS	1	2021-11-01	98.5	19.2	1.391658077	1
2022IRS0IBN00001493	RAS	1	2021-11-01	69.5	17.6	1.274813932	2
2022IRS0IBN00001494	RAS	1	2021-11-01	75.0	18.4	1.203948180	1
2022IRS0IBN00001495	RAS	1	2021-11-01	100.0	20.2	1.213237685	2
2022IRS0IBN00001496	RAS	1	2021-11-01	97.0	20.1	1.194492871	1
2022IRS0IBN00001497	RAS	1	2021-11-01	84.0	18.6	1.305390517	1
2022IRS0IBN00001498	RAS	1	2021-11-01	67.0	17.8	1.187995501	1
2022IRS0IBN00001499	RAS	1	2021-11-01	78.0	18.6	1.212148337	1
2022IRS0IBN00001500	RAS	1	2021-11-01	100.0	20.5	1.160749264	1
2022IRS0IBN00001501	RAS	1	2021-11-02	108.5	20.2	1.316362888	1
2022IRS0IBN00001502	RAS	1	2021-11-02	81.0	18.4	1.300264034	2
2022IRS0IBN00001503	RAS	1	2021-11-02	110.5	20.3	1.320912848	2
2022IRS0IBN00001504	RAS	1	2021-11-02	69.0	17.5	1.287463557	2
2022IRS0IBN00001505	RAS	1	2021-11-02	68.0	17.2	1.336360320	2
2022IRS0IBN00001506	RAS	1	2021-11-02	81.5	18.4	1.308290355	2
2022IRS0IBN00001507	RAS	1	2021-11-02	86.5	18.8	1.301794882	2
2022IRS0IBN00001508	RAS	1	2021-11-02	135.5	21.2	1.422105161	2
2022IRS0IBN00001509	RAS	1	2021-11-02	92.5	19.6	1.228495355	2
2022IRS0IBN00001510	RAS	1	2021-11-02	86.0	18.6	1.336471243	1
2022IRS0IBN00001511	RAS	1	2021-11-02	81.5	18.2	1.351896503	2
2022IRS0IBN00001512	RAS	1	2021-11-02	83.5	18.6	1.297620335	2
2022IRS0IBN00001513	RAS	1	2021-11-02	112.5	20.9	1.232292099	1
2022IRS0IBN00001514	RAS	1	2021-11-02	82.5	18.8	1.241596274	1
2022IRS0IBN00001515	RAS	1	2021-11-02	95.5	18.9	1.414548880	2
2022IRS0IBN00001516	RAS	1	2021-11-02	87.0	18.5	1.374054844	1
2022IRS0IBN00001517	RAS	1	2021-11-02	64.5	17.2	1.267577069	1
2022IRS0IBN00001519	RAS	1	2021-11-02	136.5	21.2	1.432600402	2
2022IRS0IBN00001520	RAS	1	2021-11-02	78.5	18.1	1.323835223	1
2022IRS0IBN00001521	RAS	1	2021-11-02	62.0	17.0	1.261958070	2
2022IRS0IBN00001522	RAS	1	2021-11-02	109.5	20.7	1.234534078	2
2022IRS0IBN00001523	RAS	1	2021-11-02	80.0	18.1	1.349131438	2
2022IRS0IBN00001524	RAS	1	2021-11-02	90.5	18.5	1.429332912	2
2022IRS0IBN00001525	RAS	1	2021-11-02	82.0	18.3	1.338013771	2
2022IRS0IBN00001526	RAS	1	2021-11-02	77.5	18.2	1.285545755	2
2022IRS0IBN00001527	RAS	1	2021-11-02	107.0	19.5	1.443045230	2
2022IRS0IBN00001528	RAS	1	2021-11-02	89.0	19.0	1.297565243	2
2022IRS0IBN00001529	RAS	1	2021-11-02	108.0	19.7	1.412619110	2
2022IRS0IBN00001530	RAS	1	2021-11-02	100.5	19.6	1.334743602	2
2022IRS0IBN00001531	RAS	1	2021-11-02	74.5	17.9	1.298964194	1
2022IRS0IBN00001532	RAS	1	2021-11-02	74.5	17.6	1.366527165	1
2022IRS0IBN00001533	RAS	1	2021-11-02	87.0	18.8	1.309319708	1
2022IRS0IBN00001534	RAS	1	2021-11-02	72.0	18.0	1.234567901	2
2022IRS0IBN00001535	RAS	1	2021-11-02	81.5	18.5	1.287189308	1
2022IRS0IBN00001536	RAS	1	2021-11-02	92.5	19.5	1.247492372	1
2022IRS0IBN00001538	RAS	1	2021-11-02	101.0	20.3	1.207350205	1
2022IRS0IBN00001539	RAS	1	2021-11-02	80.0	18.3	1.305379289	1
2022IRS0IBN00001540	RAS	1	2021-11-02	81.5	18.3	1.329855150	1
2022IRS0IBN00001541	RAS	1	2021-11-02	77.5	18.5	1.224014372	1
2022IRS0IBN00001542	RAS	1	2021-11-02	70.0	18.1	1.180490008	1
2022IRS0IBN00001543	RAS	1	2021-11-02	87.5	18.5	1.381951711	2
2022IRS0IBN00001544	RAS	1	2021-11-02	93.5	19.6	1.241776386	2
2022IRS0IBN00001545	RAS	1	2021-11-02	119.0	20.7	1.341639775	1
2022IRS0IBN00001546	RAS	1	2021-11-02	115.0	20.4	1.354588356	2
2022IRS0IBN00001547	RAS	1	2021-11-02	99.5	19.5	1.341897200	1
2022IRS0IBN00001548	RAS	1	2021-11-02	81.5	18.6	1.266539609	2
2022IRS0IBN00001549	RAS	1	2021-11-02	98.5	19.6	1.308181540	1
2022IRS0IBN00001550	RAS	1	2021-11-02	101.0	19.3	1.404913050	2
2022IRS0IBN00001551	RAS	1	2021-11-02	69.0	17.7	1.244312006	1
2022IRS0IBN00001552	RAS	1	2021-11-02	93.0	19.4	1.273731117	2
2022IRS0IBN00001553	RAS	1	2021-11-02	88.0	19.3	1.224082658	2
2022IRS0IBN00001554	RAS	1	2021-11-02	62.0	17.7	1.118077455	2
2022IRS0IBN00001555	RAS	1	2021-11-02	107.5	20.4	1.266245637	2
2022IRS0IBN00001556	RAS	1	2021-11-02	96.5	19.4	1.321667235	2
2022IRS0IBN00001557	RAS	1	2021-11-02	97.0	19.6	1.288259994	2
2022IRS0IBN00001558	RAS	1	2021-11-02	72.5	18.4	1.163816574	2
2022IRS0IBN00001559	RAS	1	2021-11-02	87.5	18.6	1.359781788	2
2022IRS0IBN00001560	RAS	1	2021-11-02	63.0	17.0	1.282312233	2
2022IRS0IBN00001561	RAS	1	2021-11-02	78.0	18.1	1.315403152	1
2022IRS0IBN00001562	RAS	1	2021-11-02	69.0	17.6	1.265642609	2
2022IRS0IBN00001563	RAS	1	2021-11-02	75.0	18.0	1.286008230	1
2022IRS0IBN00001564	RAS	1	2021-11-02	78.5	18.3	1.280903427	2
2022IRS0IBN00001565	RAS	1	2021-11-02	90.5	19.2	1.278630009	1
2022IRS0IBN00001566	RAS	1	2021-11-02	83.0	18.2	1.376778034	2
2022IRS0IBN00001567	RAS	1	2021-11-02	80.0	18.4	1.284211391	1
2022IRS0IBN00001568	RAS	1	2021-11-02	84.5	18.3	1.378806874	2
2022IRS0IBN00001569	RAS	1	2021-11-02	105.5	19.8	1.359117138	2
2022IRS0IBN00001570	RAS	1	2021-11-02	89.0	18.5	1.405642311	2
2022IRS0IBN00001571	RAS	1	2021-11-02	101.5	20.0	1.268750000	2
2022IRS0IBN00001572	RAS	1	2021-11-02	84.5	18.7	1.292206405	2
2022IRS0IBN00001573	RAS	1	2021-11-02	83.0	18.6	1.289850154	2
2022IRS0IBN00001574	RAS	1	2021-11-02	88.5	18.5	1.397745444	1
2022IRS0IBN00001575	RAS	1	2021-11-02	82.0	18.4	1.316316676	2
2022IRS0IBN00001576	RAS	1	2021-11-02	99.5	19.2	1.405786585	1
2022IRS0IBN00001577	RAS	1	2021-11-02	101.0	19.5	1.362126806	1
2022IRS0IBN00001578	RAS	1	2021-11-02	80.0	18.3	1.305379289	2
2022IRS0IBN00001579	RAS	1	2021-11-02	88.0	18.8	1.324369359	2
2022IRS0IBN00001580	RAS	1	2021-11-02	53.5	16.2	1.258371108	2
2022IRS0IBN00001581	RAS	1	2021-11-02	73.5	17.6	1.348184518	2
2022IRS0IBN00001582	RAS	1	2021-11-02	70.0	17.8	1.241189329	2
2022IRS0IBN00001583	RAS	1	2021-11-02	92.0	18.9	1.362706774	2
2022IRS0IBN00001584	RAS	1	2021-11-02	77.5	18.0	1.328875171	1
2022IRS0IBN00001585	RAS	1	2021-11-02	62.5	17.1	1.249947252	2
2022IRS0IBN00001586	RAS	1	2021-11-02	87.5	18.2	1.451422626	2
2022IRS0IBN00001588	RAS	1	2021-11-02	81.0	18.5	1.279292441	2
2022IRS0IBN00001590	RAS	1	2021-11-02	58.5	16.8	1.233752430	2
2022IRS0IBN00001591	RAS	1	2021-11-02	77.5	18.2	1.285545755	2
2022IRS0IBN00001592	RAS	1	2021-11-02	116.0	20.5	1.346469146	1
2022IRS0IBN00001593	RAS	1	2021-11-02	110.0	20.0	1.375000000	2
2022IRS0IBN00001594	RAS	1	2021-11-02	65.5	17.2	1.287229426	1
2022IRS0IBN00001595	RAS	1	2021-11-02	117.5	20.4	1.384035929	1
2022IRS0IBN00001596	RAS	1	2021-11-02	96.5	19.6	1.281619478	2
2022IRS0IBN00001597	RAS	1	2021-11-02	90.0	19.2	1.271565755	2
2022IRS0IBN00001598	RAS	1	2021-11-02	115.5	20.0	1.443750000	2
2022IRS0IBN00001599	RAS	1	2021-11-02	140.0	21.4	1.428521285	2
2022IRS0IBN00001600	RAS	1	2021-11-02	87.0	18.9	1.288646623	2
2022IRS0IBN00001601	RAS	1	2021-11-02	116.0	21.1	1.234839813	1
2022IRS0IBN00001602	RAS	1	2021-11-02	116.5	20.6	1.332675041	2
2022IRS0IBN00001603	RAS	1	2021-11-02	61.0	16.8	1.286476892	2
2022IRS0IBN00001604	RAS	1	2021-11-02	113.5	20.3	1.356774735	1
2022IRS0IBN00001606	RAS	1	2021-11-02	91.5	18.8	1.377043141	2
2022IRS0IBN00001607	RAS	1	2021-11-02	89.0	18.9	1.318270684	2
2022IRS0IBN00001608	RAS	1	2021-11-02	114.5	20.0	1.431250000	1
2022IRS0IBN00001609	RAS	1	2021-11-02	82.0	18.7	1.253975446	1
2022IRS0IBN00001610	RAS	1	2021-11-02	82.0	18.3	1.338013771	2
2022IRS0IBN00001611	RAS	1	2021-11-02	91.0	19.0	1.326724012	2
2022IRS0IBN00001612	RAS	1	2021-11-02	80.5	18.3	1.313537909	2
2022IRS0IBN00001613	RAS	1	2021-11-02	87.0	19.3	1.210172628	1
2022IRS0IBN00001614	RAS	1	2021-11-02	85.0	18.6	1.320930880	2
2022IRS0IBN00001615	RAS	1	2021-11-02	115.5	20.5	1.340665400	2
2022IRS0IBN00001616	RAS	1	2021-11-02	84.5	18.4	1.356448282	2
2022IRS0IBN00001617	RAS	1	2021-11-02	73.5	18.2	1.219195006	1
2022IRS0IBN00001618	RAS	1	2021-11-02	76.5	18.1	1.290106937	2
2022IRS0IBN00001619	RAS	1	2021-11-02	108.0	19.9	1.370454200	2
2022IRS0IBN00001620	RAS	1	2021-11-02	89.5	19.0	1.304854935	2
2022IRS0IBN00001621	RAS	1	2021-11-02	89.0	18.7	1.361022131	1
2022IRS0IBN00001622	RAS	1	2021-11-02	72.5	17.7	1.307429282	2
2022IRS0IBN00001623	RAS	1	2021-11-02	63.0	17.0	1.282312233	2
2022IRS0IBN00001624	RAS	1	2021-11-02	66.5	17.5	1.240816327	2
2022IRS0IBN00001625	RAS	1	2021-11-02	106.0	20.1	1.305322106	2
2022IRS0IBN00001626	RAS	1	2021-11-02	78.0	17.8	1.383039538	2
2022IRS0IBN00001627	RAS	1	2021-11-02	78.0	18.5	1.231911239	1
2022IRS0IBN00001628	RAS	1	2021-11-02	84.0	18.6	1.305390517	2
2022IRS0IBN00001629	RAS	1	2021-11-02	85.0	18.6	1.320930880	2
2022IRS0IBN00001630	RAS	1	2021-11-02	90.5	19.0	1.319434320	2
2022IRS0IBN00001631	RAS	1	2021-11-02	80.5	18.4	1.292237713	2
2022IRS0IBN00001632	RAS	1	2021-11-02	68.0	17.5	1.268804665	2
2022IRS0IBN00001633	RAS	1	2021-11-02	71.5	18.2	1.186019632	1
2022IRS0IBN00001634	RAS	1	2021-11-02	88.0	18.8	1.324369359	2
2022IRS0IBN00001635	RAS	1	2021-11-02	86.0	19.0	1.253827088	2
2022IRS0IBN00001636	RAS	1	2021-11-02	72.5	18.0	1.243141289	2
2022IRS0IBN00001637	RAS	1	2021-11-02	59.5	16.4	1.348917601	2
2022IRS0IBN00001638	RAS	1	2021-11-02	70.5	17.6	1.293156579	1
2022IRS0IBN00001639	RAS	1	2021-11-02	90.0	19.3	1.251902718	2
2022IRS0IBN00001640	RAS	1	2021-11-02	72.5	17.9	1.264092672	1
2022IRS0IBN00001641	RAS	1	2021-11-02	68.0	16.9	1.408798235	2
2022IRS0IBN00001642	RAS	1	2021-11-02	65.0	17.0	1.323020558	2
2022IRS0IBN00001643	RAS	1	2021-11-02	77.0	17.8	1.365308262	2
2022IRS0IBN00001644	RAS	1	2021-11-02	83.0	18.6	1.289850154	2
2022IRS0IBN00001645	RAS	1	2021-11-02	108.0	20.0	1.350000000	1
2022IRS0IBN00001646	RAS	1	2021-11-02	78.0	18.4	1.252106107	2
2022IRS0IBN00001647	RAS	1	2021-11-02	88.5	18.7	1.353375939	2
2022IRS0IBN00001648	RAS	1	2021-11-02	83.5	18.5	1.318776775	1
2022IRS0IBN00001649	RAS	1	2021-11-02	97.0	19.7	1.268741237	1
2022IRS0IBN00001650	RAS	1	2021-11-02	101.5	19.8	1.307586631	2
2022IRS0IBN00001651	RAS	1	2021-11-02	109.0	20.1	1.342265185	1
2022IRS0IBN00001652	RAS	1	2021-11-02	131.5	21.7	1.286905187	1
2022IRS0IBN00001653	RAS	1	2021-11-02	101.0	19.0	1.472517860	1
2022IRS0IBN00001654	RAS	1	2021-11-02	86.5	18.0	1.483196159	2
2022IRS0IBN00001655	RAS	1	2021-11-02	105.0	19.8	1.352675825	1
2022IRS0IBN00001656	RAS	1	2021-11-02	73.5	18.0	1.260288066	1
2022IRS0IBN00001657	RAS	1	2021-11-02	79.5	18.1	1.340699366	2
2022IRS0IBN00001658	RAS	1	2021-11-02	87.0	19.2	1.229180230	1
2022IRS0IBN00001659	RAS	1	2021-11-02	123.0	21.6	1.220517071	1
2022IRS0IBN00001660	RAS	1	2021-11-02	84.5	18.7	1.292206405	2
2022IRS0IBN00001661	RAS	1	2021-11-02	78.5	18.0	1.346021948	2
2022IRS0IBN00001662	RAS	1	2021-11-02	103.5	19.7	1.353759980	2
2022IRS0IBN00001663	RAS	1	2021-11-02	81.5	18.6	1.266539609	1
2022IRS0IBN00001664	RAS	1	2021-11-02	86.5	18.5	1.366157977	1
2022IRS0IBN00001665	RAS	1	2021-11-02	116.0	20.5	1.346469146	2
2022IRS0IBN00001666	RAS	1	2021-11-02	125.5	20.4	1.478268162	1
2022IRS0IBN00001667	RAS	1	2021-11-02	70.0	17.8	1.241189329	2
2022IRS0IBN00001668	RAS	1	2021-11-02	92.0	20.2	1.116178670	2
2022IRS0IBN00001669	RAS	1	2021-11-02	81.5	18.6	1.266539609	2
2022IRS0IBN00001670	RAS	1	2021-11-02	97.5	19.2	1.377529568	1
2022IRS0IBN00001671	RAS	1	2021-11-02	116.0	19.9	1.471969326	2
2022IRS0IBN00001672	RAS	1	2021-11-02	94.0	19.5	1.267721978	2
2022IRS0IBN00001673	RAS	1	2021-11-02	128.5	20.7	1.448745471	1
2022IRS0IBN00001674	RAS	1	2021-11-02	74.0	17.1	1.479937547	1
2022IRS0IBN00001675	RAS	1	2021-11-02	87.5	19.1	1.255763776	1
2022IRS0IBN00001676	RAS	1	2021-11-02	92.5	19.7	1.209882108	2
2022IRS0IBN00001677	RAS	1	2021-11-02	70.0	16.8	1.476284958	1
2022IRS0IBN00001678	RAS	1	2021-11-02	87.0	19.2	1.229180230	1
2022IRS0IBN00001679	RAS	1	2021-11-02	80.0	18.9	1.184962412	2
2022IRS0IBN00001680	RAS	1	2021-11-02	79.5	18.4	1.276185070	2
2022IRS0IBN00001681	RAS	1	2021-11-02	115.5	19.9	1.465624631	1
2022IRS0IBN00001682	RAS	1	2021-11-02	79.5	18.7	1.215744488	2
2022IRS0IBN00001683	RAS	1	2021-11-02	88.0	19.0	1.282985858	1
2022IRS0IBN00001684	RAS	1	2021-11-02	68.5	17.5	1.278134111	2
2022IRS0IBN00001685	RAS	1	2021-11-02	98.5	19.2	1.391658077	2
2022IRS0IBN00001686	RAS	1	2021-11-02	80.0	18.2	1.327014973	2
2022IRS0IBN00001687	RAS	1	2021-11-02	89.5	18.9	1.325676699	2
2022IRS0IBN00001688	RAS	1	2021-11-02	100.5	19.6	1.334743602	1
2022IRS0IBN00001689	RAS	1	2021-11-02	75.5	18.0	1.294581619	1
2022IRS0IBN00001690	RAS	1	2021-11-02	98.0	19.8	1.262497436	1
2022IRS0IBN00001691	RAS	1	2021-11-02	94.5	19.6	1.255057417	2
2022IRS0IBN00001692	RAS	1	2021-11-02	84.5	19.3	1.175397552	2
2022IRS0IBN00001693	RAS	1	2021-11-02	57.5	16.4	1.303575833	2
2022IRS0IBN00001694	RAS	1	2021-11-02	90.5	18.8	1.361993489	1
2022IRS0IBN00001695	RAS	1	2021-11-02	93.0	19.5	1.254235574	2
2022IRS0IBN00001696	RAS	1	2021-11-02	101.0	19.5	1.362126806	1
2022IRS0IBN00001697	RAS	1	2021-11-02	76.5	17.4	1.452157393	1
2022IRS0IBN00001698	RAS	1	2021-11-02	78.0	18.1	1.315403152	2
2022IRS0IBN00001699	RAS	1	2021-11-02	95.5	19.3	1.328407884	2
2022IRS0IBN00001701	RAS	1	2021-11-02	88.0	19.0	1.282985858	2
2022IRS0IBN00001702	RAS	1	2021-11-02	93.5	19.8	1.204525615	1
2022IRS0IBN00001703	RAS	1	2021-11-02	84.5	18.7	1.292206405	2
2022IRS0IBN00001704	RAS	1	2021-11-02	87.5	18.7	1.338083555	2
2022IRS0IBN00001705	RAS	1	2021-11-02	91.0	18.7	1.391606898	2
2022IRS0IBN00001706	RAS	1	2021-11-02	74.5	18.4	1.195921858	2
2022IRS0IBN00001707	RAS	1	2021-11-02	89.0	18.4	1.428685173	2
2022IRS0IBN00001708	RAS	1	2021-11-02	110.5	20.4	1.301582725	2
2022IRS0IBN00001709	RAS	1	2021-11-02	73.0	17.9	1.272810552	2
2022IRS0IBN00001710	RAS	1	2021-11-02	81.0	18.3	1.321696530	2
2022IRS0IBN00001711	RAS	1	2021-11-02	103.5	20.9	1.133708731	2
2022IRS0IBN00001712	RAS	1	2021-11-02	82.0	18.7	1.253975446	2
2022IRS0IBN00001713	RAS	1	2021-11-02	93.0	19.0	1.355882782	2
2022IRS0IBN00001714	RAS	1	2021-11-02	55.0	16.4	1.246898623	2
2022IRS0IBN00001715	RAS	1	2021-11-02	96.0	18.3	1.566455146	1
2022IRS0IBN00001716	RAS	1	2021-11-02	86.5	18.0	1.483196159	1
2022IRS0IBN00001717	RAS	1	2021-11-02	64.5	17.2	1.267577069	2
2022IRS0IBN00001718	RAS	1	2021-11-02	90.0	19.2	1.271565755	1
2022IRS0IBN00001719	RAS	1	2021-11-02	123.5	21.5	1.242657879	2
2022IRS0IBN00001720	RAS	1	2021-11-02	69.5	17.4	1.319280246	2
2022IRS0IBN00001721	RAS	1	2021-11-02	113.0	20.6	1.292637594	1
2022IRS0IBN00001722	RAS	1	2021-11-02	83.0	18.4	1.332369319	1
2022IRS0IBN00001723	RAS	1	2021-11-02	79.5	18.1	1.340699366	2
2022IRS0IBN00001724	RAS	1	2021-11-02	63.0	16.9	1.305210130	2
2022IRS0IBN00001725	RAS	1	2021-11-02	75.0	18.5	1.184530038	2
2022IRS0IBN00001726	RAS	1	2021-11-02	117.0	21.0	1.263362488	2
2022IRS0IBN00001727	RAS	1	2021-11-02	103.5	20.8	1.150139039	2
2022IRS0IBN00001728	RAS	1	2021-11-02	79.0	18.4	1.268158749	1
2022IRS0IBN00001729	RAS	1	2021-11-02	88.0	19.4	1.205250950	2
2022IRS0IBN00001730	RAS	1	2021-11-02	75.0	18.4	1.203948180	1
2022IRS0IBN00001731	RAS	1	2021-11-02	76.5	18.6	1.188837792	2
2022IRS0IBN00001732	RAS	1	2021-11-02	81.0	19.3	1.126712446	1
2022IRS0IBN00001733	RAS	1	2021-11-02	83.0	19.2	1.172666196	2
2022IRS0IBN00001734	RAS	1	2021-11-02	67.5	17.6	1.238128639	1
2022IRS0IBN00001735	RAS	1	2021-11-02	88.5	19.7	1.157562881	1
2022IRS0IBN00001736	RAS	1	2021-11-02	81.0	19.8	1.043492779	2
2022IRS0IBN00001739	RAS	1	2021-11-02	50.0	16.3	1.154535234	2
2022IRS0IBN00001740	RAS	1	2021-11-02	63.0	17.6	1.155586730	2
2022IRS0IBN00001741	RAS	1	2021-11-02	67.0	18.3	1.093255154	1
2022IRS0IBN00001742	RAS	1	2021-11-02	74.0	18.6	1.149986884	2
2022IRS0IBN00001743	RAS	1	2021-11-02	101.0	19.6	1.341384117	1
2022IRS0IBN00001744	RAS	1	2021-11-02	92.5	19.3	1.286677794	2
2022IRS0IBN00001745	RAS	1	2021-11-02	107.0	20.7	1.206348369	2
2022IRS0IBN00001746	RAS	1	2021-11-02	85.0	18.5	1.342467376	1
2022IRS0IBN00001747	RAS	1	2021-11-02	110.0	20.9	1.204907831	2
2022IRS0IBN00001748	RAS	1	2021-11-02	72.5	18.5	1.145045703	2
2022IRS0IBN00001750	RAS	1	2021-11-02	80.5	18.0	1.380315501	2
2022IRS0IBN00001751	RAS	2	2021-11-02	98.0	19.6	1.301541025	2
2022IRS0IBN00001752	RAS	2	2021-11-02	75.0	19.3	1.043252265	1
2022IRS0IBN00001753	RAS	2	2021-11-02	89.5	19.0	1.304854935	1
2022IRS0IBN00001754	RAS	2	2021-11-02	99.5	19.8	1.281821377	1
2022IRS0IBN00001755	RAS	2	2021-11-02	93.5	19.7	1.222961914	1
2022IRS0IBN00001756	RAS	2	2021-11-02	103.5	20.1	1.274536207	1
2022IRS0IBN00001757	RAS	2	2021-11-02	112.5	19.5	1.517220452	1
2022IRS0IBN00001758	RAS	2	2021-11-02	97.5	20.7	1.099242673	1
2022IRS0IBN00001759	RAS	2	2021-11-02	96.0	19.3	1.335362899	1
2022IRS0IBN00001760	RAS	2	2021-11-02	103.0	20.5	1.195571742	1
2022IRS0IBN00001761	RAS	2	2021-11-02	97.0	20.0	1.212500000	1
2022IRS0IBN00001763	RAS	2	2021-11-02	82.5	18.8	1.241596274	1
2022IRS0IBN00001764	RAS	2	2021-11-02	96.5	20.0	1.206250000	2
2022IRS0IBN00001765	RAS	2	2021-11-02	82.5	18.9	1.221992488	1
2022IRS0IBN00001766	RAS	2	2021-11-02	111.5	21.2	1.170219376	2
2022IRS0IBN00001767	RAS	2	2021-11-02	69.0	17.7	1.244312006	1
2022IRS0IBN00001768	RAS	2	2021-11-02	120.0	21.8	1.158275220	1
2022IRS0IBN00001769	RAS	2	2021-11-02	71.5	18.4	1.147763931	1
2022IRS0IBN00001770	RAS	2	2021-11-02	82.5	18.8	1.241596274	1
2022IRS0IBN00001771	RAS	2	2021-11-02	70.0	18.1	1.180490008	1
2022IRS0IBN00001772	RAS	2	2021-11-02	77.0	18.6	1.196607974	1
2022IRS0IBN00001773	RAS	2	2021-11-02	137.5	22.8	1.160107293	1
2022IRS0IBN00001774	RAS	2	2021-11-02	85.5	19.2	1.207987467	1
2022IRS0IBN00001775	RAS	2	2021-11-02	125.0	20.9	1.369213444	1
2022IRS0IBN00001776	RAS	2	2021-11-02	109.5	20.4	1.289803695	2
2022IRS0IBN00001777	RAS	2	2021-11-02	127.0	22.0	1.192712246	1
2022IRS0IBN00001778	RAS	2	2021-11-02	131.5	22.8	1.109484430	1
2022IRS0IBN00001779	RAS	2	2021-11-02	86.5	19.4	1.184706899	2
2022IRS0IBN00001781	RAS	2	2021-11-02	64.5	17.3	1.245722777	1
2022IRS0IBN00001782	RAS	2	2021-11-02	93.0	19.9	1.180113339	2
2022IRS0IBN00001783	RAS	2	2021-11-02	108.5	20.4	1.278024666	1
2022IRS0IBN00001784	RAS	2	2021-11-02	99.5	20.6	1.138207439	1
2022IRS0IBN00001785	RAS	2	2021-11-02	101.0	19.8	1.301145317	2
2022IRS0IBN00001786	RAS	2	2021-11-02	73.5	18.2	1.219195006	1
2022IRS0IBN00001787	RAS	2	2021-11-02	108.5	20.8	1.205701311	1
2022IRS0IBN00001788	RAS	2	2021-11-02	124.0	21.7	1.213507553	1
2022IRS0IBN00001789	RAS	2	2021-11-02	97.0	19.8	1.249614809	1
2022IRS0IBN00001790	RAS	2	2021-11-02	109.0	20.9	1.193954123	1
2022IRS0IBN00001791	RAS	2	2021-11-02	75.5	17.6	1.384869811	1
2022IRS0IBN00001792	RAS	2	2021-11-02	96.5	19.8	1.243173496	2
2022IRS0IBN00001793	RAS	2	2021-11-02	130.5	21.6	1.294938843	1
2022IRS0IBN00001794	RAS	2	2021-11-02	90.0	19.2	1.271565755	2
2022IRS0IBN00001795	RAS	2	2021-11-02	112.0	20.9	1.226815246	1
2022IRS0IBN00001796	RAS	2	2021-11-02	85.5	18.9	1.266428578	1
2022IRS0IBN00001797	RAS	2	2021-11-02	93.0	19.5	1.254235574	1
2022IRS0IBN00001798	RAS	2	2021-11-02	85.5	19.3	1.189307582	1
2022IRS0IBN00001799	RAS	2	2021-11-02	124.0	21.2	1.301409889	1
2022IRS0IBN00001800	RAS	2	2021-11-02	82.0	18.9	1.214586473	2
2022IRS0IBN00001801	RAS	2	2021-11-02	95.0	19.7	1.242581624	2
2022IRS0IBN00001802	RAS	2	2021-11-02	61.0	17.3	1.178125417	1
2022IRS0IBN00001803	RAS	2	2021-11-02	142.5	21.4	1.454030593	1
2022IRS0IBN00001804	RAS	2	2021-11-02	83.0	18.7	1.269267830	1
2022IRS0IBN00001805	RAS	2	2021-11-02	79.0	18.9	1.170150382	2
2022IRS0IBN00001806	RAS	2	2021-11-02	100.5	20.7	1.133065524	1
2022IRS0IBN00001807	RAS	2	2021-11-02	106.0	20.6	1.212562699	2
2022IRS0IBN00001808	RAS	2	2021-11-02	69.0	18.3	1.125889636	1
2022IRS0IBN00001809	RAS	2	2021-11-02	136.5	23.9	0.999859434	1
2022IRS0IBN00001810	RAS	2	2021-11-02	97.0	19.7	1.268741237	1
2022IRS0IBN00001811	RAS	2	2021-11-02	105.5	19.9	1.338730723	1
2022IRS0IBN00001812	RAS	2	2021-11-02	92.0	19.8	1.185201675	1
2022IRS0IBN00001813	RAS	2	2021-11-02	98.5	19.6	1.308181540	2
2022IRS0IBN00001814	RAS	2	2021-11-02	92.5	19.5	1.247492372	1
2022IRS0IBN00001815	RAS	2	2021-11-02	110.5	20.7	1.245808362	1
2022IRS0IBN00001816	RAS	2	2021-11-02	71.5	18.0	1.225994513	2
2022IRS0IBN00001817	RAS	2	2021-11-02	88.0	19.4	1.205250950	1
2022IRS0IBN00001818	RAS	2	2021-11-02	76.0	18.7	1.162221145	1
2022IRS0IBN00001819	RAS	2	2021-11-02	56.0	17.0	1.139833096	1
2022IRS0IBN00001820	RAS	2	2021-11-02	105.0	20.7	1.183799801	1
2022IRS0IBN00001821	RAS	2	2021-11-02	109.5	20.7	1.234534078	1
2022IRS0IBN00001822	RAS	2	2021-11-02	94.0	20.2	1.140443424	1
2022IRS0IBN00001823	RAS	2	2021-11-02	96.0	20.3	1.147580392	1
2022IRS0IBN00001824	RAS	2	2021-11-02	100.0	20.1	1.231435949	1
2022IRS0IBN00001825	RAS	2	2021-11-02	163.5	22.7	1.397784388	1
2022IRS0IBN00001826	RAS	2	2021-11-02	93.0	20.0	1.162500000	1
2022IRS0IBN00001827	RAS	2	2021-11-02	110.0	21.3	1.138292501	1
2022IRS0IBN00001828	RAS	2	2021-11-02	99.5	20.2	1.207171496	2
2022IRS0IBN00001829	RAS	2	2021-11-02	100.5	20.1	1.237593129	1
2022IRS0IBN00001830	RAS	2	2021-11-02	99.0	20.2	1.201105308	1
2022IRS0IBN00001831	RAS	2	2021-11-02	140.0	22.5	1.229080933	1
2022IRS0IBN00001832	RAS	2	2021-11-02	109.5	20.5	1.271020444	2
2022IRS0IBN00001833	RAS	2	2021-11-02	82.5	19.3	1.147577492	2
2022IRS0IBN00001834	RAS	2	2021-11-02	97.5	20.3	1.165511336	2
2022IRS0IBN00001835	RAS	2	2021-11-02	88.5	19.9	1.123011081	1
2022IRS0IBN00001836	RAS	2	2021-11-02	113.5	20.8	1.261263584	1
2022IRS0IBN00001837	RAS	2	2021-11-02	123.5	21.9	1.175803133	1
2022IRS0IBN00001838	RAS	2	2021-11-02	111.5	20.7	1.257082646	1
2022IRS0IBN00001839	RAS	2	2021-11-02	94.5	20.0	1.181250000	1
2022IRS0IBN00001840	RAS	2	2021-11-02	116.5	21.4	1.188733783	1
2022IRS0IBN00001841	RAS	2	2021-11-02	86.5	19.3	1.203217613	2
2022IRS0IBN00001842	RAS	2	2021-11-02	81.5	18.8	1.226546623	2
2022IRS0IBN00001843	RAS	2	2021-11-02	69.0	18.4	1.107632325	1
2022IRS0IBN00001844	RAS	2	2021-11-02	110.5	20.7	1.245808362	1
2022IRS0IBN00001845	RAS	2	2021-11-02	86.0	19.2	1.215051722	1
2022IRS0IBN00001846	RAS	2	2021-11-02	106.0	20.2	1.286031946	1
2022IRS0IBN00001847	RAS	2	2021-11-02	62.5	17.9	1.089735062	2
2022IRS0IBN00001848	RAS	2	2021-11-02	90.5	20.3	1.081833599	1
2022IRS0IBN00001849	RAS	2	2021-11-02	116.0	22.0	1.089406461	2
2022IRS0IBN00001850	RAS	2	2021-11-02	102.0	21.1	1.085807422	1
2022IRS0IBN00001851	RAS	2	2021-11-02	121.5	21.5	1.222533865	1
2022IRS0IBN00001852	RAS	2	2021-11-02	64.0	17.9	1.115888703	1
2022IRS0IBN00001853	RAS	2	2021-11-02	73.5	18.3	1.199317221	1
2022IRS0IBN00001854	RAS	2	2021-11-02	76.5	18.6	1.188837792	2
2022IRS0IBN00001855	RAS	2	2021-11-02	77.5	18.5	1.224014372	1
2022IRS0IBN00001856	RAS	2	2021-11-02	99.0	20.6	1.132487803	1
2022IRS0IBN00001857	RAS	2	2021-11-02	89.5	19.3	1.244947703	1
2022IRS0IBN00001858	RAS	2	2021-11-02	147.5	23.1	1.196619513	1
2022IRS0IBN00001859	RAS	2	2021-11-02	55.0	17.2	1.080879671	1
2022IRS0IBN00001860	RAS	2	2021-11-02	126.5	22.0	1.188016529	1
2022IRS0IBN00001861	RAS	2	2021-11-02	93.5	21.0	1.009610193	1
2022IRS0IBN00001862	RAS	2	2021-11-02	107.0	21.2	1.122990791	1
2022IRS0IBN00001863	RAS	2	2021-11-02	108.5	20.6	1.241160875	1
2022IRS0IBN00001864	RAS	2	2021-11-02	68.0	18.3	1.109572395	2
2022IRS0IBN00001865	RAS	2	2021-11-02	79.5	18.5	1.255601840	1
2022IRS0IBN00001867	RAS	2	2021-11-02	101.0	19.9	1.281628465	1
2022IRS0IBN00001868	RAS	2	2021-11-02	141.0	22.3	1.271465333	1
2022IRS0IBN00001869	RAS	2	2021-11-02	108.0	21.2	1.133486032	2
2022IRS0IBN00001870	RAS	2	2021-11-02	114.5	21.5	1.152099815	1
2022IRS0IBN00001871	RAS	2	2021-11-02	112.0	20.6	1.281198323	1
2022IRS0IBN00001872	RAS	2	2021-11-02	105.5	20.5	1.224590473	1
2022IRS0IBN00001873	RAS	2	2021-11-02	118.5	21.9	1.128199767	1
2022IRS0IBN00001874	RAS	2	2021-11-02	70.5	17.7	1.271362267	1
2022IRS0IBN00001875	RAS	2	2021-11-02	147.0	22.4	1.307896205	1
2022IRS0IBN00001876	RAS	2	2021-11-02	84.0	19.4	1.150466816	1
2022IRS0IBN00001877	RAS	2	2021-11-02	77.5	18.3	1.264586186	1
2022IRS0IBN00001878	RAS	2	2021-11-02	114.5	20.6	1.309796500	1
2022IRS0IBN00001879	RAS	2	2021-11-02	101.5	20.3	1.213327186	1
2022IRS0IBN00001880	RAS	2	2021-11-02	63.5	17.5	1.184839650	1
2022IRS0IBN00001881	RAS	2	2021-11-02	62.5	17.5	1.166180758	2
2022IRS0IBN00001882	RAS	2	2021-11-02	142.5	22.4	1.267858566	1
2022IRS0IBN00001883	RAS	2	2021-11-02	120.0	21.9	1.142480777	2
2022IRS0IBN00001884	RAS	2	2021-11-02	105.0	21.7	1.027566879	2
2022IRS0IBN00001885	RAS	2	2021-11-02	106.5	20.6	1.218282334	2
2022IRS0IBN00001886	RAS	2	2021-11-02	81.0	18.6	1.258769427	1
2022IRS0IBN00001887	RAS	2	2021-11-02	128.0	22.2	1.169906210	1
2022IRS0IBN00001888	RAS	2	2021-11-02	114.5	21.4	1.168326336	1
2022IRS0IBN00001889	RAS	2	2021-11-02	77.0	19.0	1.122612626	1
2022IRS0IBN00001890	RAS	2	2021-11-02	108.5	20.4	1.278024666	1
2022IRS0IBN00001891	RAS	2	2021-11-02	76.0	18.0	1.303155007	2
2022IRS0IBN00001892	RAS	2	2021-11-02	69.5	18.1	1.172057936	1
2022IRS0IBN00001893	RAS	2	2021-11-02	129.0	21.5	1.297998918	1
2022IRS0IBN00001894	RAS	2	2021-11-02	142.0	22.9	1.182447582	1
2022IRS0IBN00001895	RAS	2	2021-11-02	88.5	19.3	1.231037673	1
2022IRS0IBN00001896	RAS	2	2021-11-02	76.0	19.1	1.090720537	1
2022IRS0IBN00001897	RAS	2	2021-11-02	85.0	19.5	1.146344342	1
2022IRS0IBN00001898	RAS	2	2021-11-02	78.5	19.2	1.109087909	1
2022IRS0IBN00001899	RAS	2	2021-11-02	115.0	21.3	1.190033069	1
2022IRS0IBN00001900	RAS	2	2021-11-02	98.0	19.6	1.301541025	1
2022IRS0IBN00001901	RAS	2	2021-11-02	77.0	18.3	1.256427565	1
2022IRS0IBN00001902	RAS	2	2021-11-02	80.5	18.8	1.211496971	1
2022IRS0IBN00001903	RAS	2	2021-11-02	141.0	22.1	1.306298089	1
2022IRS0IBN00001904	RAS	2	2021-11-02	107.0	20.0	1.337500000	1
2022IRS0IBN00001905	RAS	2	2021-11-02	115.0	21.5	1.157130819	2
2022IRS0IBN00001906	RAS	2	2021-11-02	100.5	20.5	1.166553010	1
2022IRS0IBN00001907	RAS	2	2021-11-02	82.0	19.1	1.176830053	1
2022IRS0IBN00001908	RAS	2	2021-11-02	76.5	18.5	1.208220638	1
2022IRS0IBN00001909	RAS	2	2021-11-02	63.0	17.4	1.195894324	2
2022IRS0IBN00001910	RAS	2	2021-11-02	107.5	20.4	1.266245637	2
2022IRS0IBN00001911	RAS	2	2021-11-02	78.0	19.1	1.119423709	1
2022IRS0IBN00001912	RAS	2	2021-11-02	75.0	18.7	1.146928762	2
2022IRS0IBN00001913	RAS	2	2021-11-02	102.0	20.7	1.149976950	1
2022IRS0IBN00001914	RAS	2	2021-11-02	77.0	19.0	1.122612626	2
2022IRS0IBN00001915	RAS	2	2021-11-02	74.0	18.5	1.168736304	1
2022IRS0IBN00001916	RAS	2	2021-11-02	56.0	16.9	1.160186782	2
2022IRS0IBN00001917	RAS	2	2021-11-02	108.0	20.7	1.217622653	1
2022IRS0IBN00001918	RAS	2	2021-11-02	128.5	21.8	1.240319715	1
2022IRS0IBN00001919	RAS	2	2021-11-02	91.5	20.2	1.110112482	1
2022IRS0IBN00001920	RAS	2	2021-11-02	127.5	21.8	1.230667421	1
2022IRS0IBN00001921	RAS	2	2021-11-02	84.0	19.4	1.150466816	2
2022IRS0IBN00001922	RAS	2	2021-11-02	119.0	21.4	1.214243092	1
2022IRS0IBN00001923	RAS	2	2021-11-02	79.5	18.7	1.215744488	1
2022IRS0IBN00001924	RAS	2	2021-11-02	102.5	20.0	1.281250000	1
2022IRS0IBN00001925	RAS	2	2021-11-02	79.5	18.7	1.215744488	1
2022IRS0IBN00001926	RAS	2	2021-11-02	88.5	19.2	1.250372993	1
2022IRS0IBN00001927	RAS	2	2021-11-02	83.5	19.4	1.143618799	2
2022IRS0IBN00001928	RAS	2	2021-11-02	99.0	20.5	1.149141771	1
2022IRS0IBN00001929	RAS	2	2021-11-02	91.5	19.0	1.334013705	2
2022IRS0IBN00001930	RAS	2	2021-11-02	86.0	19.4	1.177858883	1
2022IRS0IBN00001931	RAS	2	2021-11-02	101.5	20.4	1.195571462	1
2022IRS0IBN00001932	RAS	2	2021-11-02	106.0	19.7	1.386459496	1
2022IRS0IBN00001933	RAS	2	2021-11-02	75.5	18.5	1.192426905	1
2022IRS0IBN00001934	RAS	2	2021-11-02	126.5	21.3	1.309036376	2
2022IRS0IBN00001935	RAS	2	2021-11-02	125.0	21.4	1.275465433	1
2022IRS0IBN00001936	RAS	2	2021-11-02	75.0	18.5	1.184530038	1
2022IRS0IBN00001937	RAS	2	2021-11-02	109.5	20.9	1.199430977	1
2022IRS0IBN00001938	RAS	2	2021-11-02	79.5	18.8	1.196447319	1
2022IRS0IBN00001939	RAS	2	2021-11-02	96.0	20.5	1.114319293	2
2022IRS0IBN00001940	RAS	2	2021-11-02	92.5	19.7	1.209882108	1
2022IRS0IBN00001941	RAS	2	2021-11-02	88.0	19.0	1.282985858	2
2022IRS0IBN00001942	RAS	2	2021-11-02	112.5	20.9	1.232292099	1
2022IRS0IBN00001943	RAS	2	2021-11-02	109.0	20.6	1.246880511	1
2022IRS0IBN00001944	RAS	2	2021-11-02	88.0	19.8	1.133671167	2
2022IRS0IBN00001945	RAS	2	2021-11-02	105.0	20.7	1.183799801	1
2022IRS0IBN00001946	RAS	2	2021-11-02	117.0	21.7	1.145003094	2
2022IRS0IBN00001947	RAS	2	2021-11-02	64.5	17.4	1.224367998	1
2022IRS0IBN00001948	RAS	2	2021-11-02	108.5	20.5	1.259412951	1
2022IRS0IBN00001949	RAS	2	2021-11-02	61.0	17.6	1.118901437	1
2022IRS0IBN00001950	RAS	2	2021-11-02	73.5	18.0	1.260288066	1
2022IRS0IBN00001951	RAS	2	2021-11-02	108.5	20.4	1.278024666	1
2022IRS0IBN00001952	RAS	2	2021-11-02	107.5	20.7	1.211985511	1
2022IRS0IBN00001953	RAS	2	2021-11-02	73.0	18.4	1.171842895	2
2022IRS0IBN00001954	RAS	2	2021-11-02	105.5	20.7	1.189436943	1
2022IRS0IBN00001955	RAS	2	2021-11-02	93.0	18.9	1.377518804	1
2022IRS0IBN00001956	RAS	2	2021-11-02	61.5	17.4	1.167420650	1
2022IRS0IBN00001957	RAS	2	2021-11-02	81.0	18.4	1.300264034	1
2022IRS0IBN00001958	RAS	2	2021-11-02	103.0	20.0	1.287500000	1
2022IRS0IBN00001959	RAS	2	2021-11-02	100.0	20.4	1.177902918	1
2022IRS0IBN00001960	RAS	2	2021-11-02	91.5	19.6	1.215214324	1
2022IRS0IBN00001961	RAS	2	2021-11-02	101.0	20.5	1.172356756	1
2022IRS0IBN00001962	RAS	2	2021-11-02	56.5	16.9	1.170545592	1
2022IRS0IBN00001963	RAS	2	2021-11-02	86.5	19.3	1.203217613	1
2022IRS0IBN00001964	RAS	2	2021-11-02	92.5	20.0	1.156250000	1
2022IRS0IBN00001965	RAS	2	2021-11-02	81.5	18.8	1.226546623	1
2022IRS0IBN00001966	RAS	2	2021-11-02	96.5	20.0	1.206250000	2
2022IRS0IBN00001967	RAS	2	2021-11-02	113.5	20.0	1.418750000	1
2022IRS0IBN00001968	RAS	2	2021-11-02	95.5	19.8	1.230290869	1
2022IRS0IBN00001969	RAS	2	2021-11-02	89.5	19.4	1.225795000	2
2022IRS0IBN00001970	RAS	2	2021-11-02	91.0	19.4	1.246339050	1
2022IRS0IBN00001971	RAS	2	2021-11-02				1
2022IRS0IBN00001972	RAS	2	2021-11-02	107.5	21.0	1.160781773	1
2022IRS0IBN00001973	RAS	2	2021-11-02	99.0	20.0	1.237500000	2
2022IRS0IBN00001974	RAS	2	2021-11-02	128.0	22.0	1.202103681	1
2022IRS0IBN00001975	RAS	2	2021-11-02	119.0	21.0	1.284958428	1
2022IRS0IBN00001976	RAS	2	2021-11-02	84.0	18.9	1.244210533	2
2022IRS0IBN00001977	RAS	2	2021-11-02	56.0	16.9	1.160186782	2
2022IRS0IBN00001978	RAS	2	2021-11-02	64.5	17.7	1.163161223	1
2022IRS0IBN00001979	RAS	2	2021-11-02	70.0	17.7	1.262345514	1
2022IRS0IBN00001980	RAS	2	2021-11-02	71.5	18.3	1.166682739	1
2022IRS0IBN00001981	RAS	2	2021-11-02	106.5	20.2	1.292098134	1
2022IRS0IBN00001982	RAS	2	2021-11-02	95.5	19.5	1.287951584	1
2022IRS0IBN00001983	RAS	2	2021-11-02	110.5	20.9	1.210384684	1
2022IRS0IBN00001985	RAS	2	2021-11-02	65.0	17.5	1.212827988	2
2022IRS0IBN00001986	RAS	2	2021-11-02	70.5	17.9	1.229221150	1
2022IRS0IBN00001987	RAS	2	2021-11-02	117.5	21.0	1.268761473	1
2022IRS0IBN00001989	RAS	2	2021-11-02	101.5	19.8	1.307586631	2
2022IRS0IBN00001990	RAS	2	2021-11-02	72.5	18.2	1.202607319	1
2022IRS0IBN00001991	RAS	2	2021-11-02	69.5	18.0	1.191700960	1
2022IRS0IBN00001992	RAS	2	2021-11-02	87.5	18.2	1.451422626	1
2022IRS0IBN00001993	RAS	2	2021-11-02	120.5	21.3	1.246947695	1
2022IRS0IBN00001994	RAS	2	2021-11-02	78.5	19.0	1.144481703	1
2022IRS0IBN00001995	RAS	2	2021-11-02	71.5	18.1	1.205786222	2
2022IRS0IBN00001996	RAS	2	2021-11-02	88.0	19.0	1.282985858	1
2022IRS0IBN00001997	RAS	2	2021-11-02	123.0	21.5	1.237626876	1
2022IRS0IBN00001998	RAS	2	2021-11-02	113.5	20.6	1.298357229	1
2022IRS0IBN00001999	RAS	2	2021-11-02	82.5	19.0	1.202799242	1
2022IRS0IBN00002000	RAS	2	2021-11-02	87.5	19.3	1.217127643	1
